# Supplementary material for: Transcriptome profiling of Nudix hydrolase gene deletions in the thermoacidophilic archaeon Sulfolobus acidocaldarius
Source: Front Microbiol. 2023 Jun 15;14:1197877. doi: 10.3389/fmicb.2023.1197877 (PMC10311068; doi:10.3389/fmicb.2023.1197877)
Supplement: Supplementary file 2 [file Table_1.XLSX]

## Sheet: ST1-DESeq2-RS00060-MidLog
Gene	baseMean	log2FoldChange	lfcSE	stat	pvalue	padj
SACI_RS00060	140.729	-3.45155	0.319979	-10.7868	3.9739e-27	9.55723e-24
SACI_RS03380	917.479	0.806474	0.142601	5.65545	1.55437e-08	1.86913e-05
SACI_RS07685	783.098	0.724716	0.145691	4.97433	6.54739e-07	0.000524883
SACI_RS11230	1610.26	0.741626	0.156507	4.7386	2.15198e-06	0.00129388
SACI_RS11235	1266.47	0.580397	0.136198	4.26143	2.03123e-05	0.00977023
SACI_RS11500	2992.52	-0.455259	0.113343	-4.01665	5.90314e-05	0.0236617
SACI_RS02820	3519.14	0.433905	0.111401	3.895	9.82002e-05	0.0337388
SACI_RS03375	1232.07	0.468808	0.127648	3.67266	0.000240041	0.066633
SACI_RS11050	6437.37	-0.392864	0.107254	-3.66292	0.000249354	0.066633
SACI_RS07435	401.592	-0.685058	0.189077	-3.62318	0.000291005	0.0699868
SACI_RS08280	102.125	1.03408	0.29131	3.54977	0.000385574	0.0843005
SACI_RS03320	1052.18	-0.433691	0.128787	-3.3675	0.000758519	0.140326
SACI_RS03330	881.043	0.616622	0.182941	3.3706	0.000750051	0.140326
SACI_RS07680	122.36	0.903393	0.270774	3.33633	0.000848927	0.145834
SACI_RS03285	2619.9	0.396976	0.119938	3.30984	0.000933503	0.149672
SACI_RS10435	287.662	0.629799	0.194339	3.24072	0.00119228	0.179215
SACI_RS03195	1253.64	-0.437679	0.136801	-3.19938	0.00137724	0.194839
SACI_RS04770	4980.25	-0.356882	0.112594	-3.16964	0.00152627	0.196489
SACI_RS07690	536.676	0.564853	0.178484	3.16472	0.0015523	0.196489
SACI_RS08925	4828.33	-0.421991	0.134767	-3.13128	0.00174048	0.209293
SACI_RS06205	166.331	0.787647	0.2564	3.07195	0.00212665	0.231638
SACI_RS07710	4222.4	-0.352412	0.115177	-3.05975	0.00221525	0.231638
SACI_RS11000	798.425	0.465395	0.151046	3.08114	0.00206208	0.231638
SACI_RS00620	4513.81	-0.319827	0.105096	-3.04319	0.00234085	0.234444
SACI_RS03145	1334.02	-0.372454	0.124212	-2.99853	0.00271287	0.234444
SACI_RS07075	1557.31	-0.381515	0.126899	-3.00646	0.00264312	0.234444
SACI_RS07135	349.172	0.53582	0.178805	2.99667	0.00272949	0.234444
SACI_RS08935	2305.8	-0.442787	0.147155	-3.00898	0.00262127	0.234444
SACI_RS07670	122.004	0.7945	0.269481	2.94826	0.00319572	0.258961
SACI_RS10675	476.554	0.490698	0.166705	2.94351	0.00324519	0.258961
Sac_18_sRNA	112.188	1.04222	0.355128	2.93477	0.00333796	0.258961
SACI_RS01275	1151.68	0.396904	0.138854	2.85843	0.00425736	0.260337
SACI_RS01575	352.18	-0.4997	0.175628	-2.84521	0.00443818	0.260337
SACI_RS01740	557.006	0.505686	0.177456	2.84965	0.00437674	0.260337
SACI_RS02825	575.937	0.433508	0.150105	2.88804	0.00387654	0.260337
SACI_RS04055	2656.22	-0.341941	0.120159	-2.84574	0.00443082	0.260337
SACI_RS05830	28059.8	-0.293349	0.102222	-2.86972	0.00410837	0.260337
SACI_RS06315	13225.6	-0.313952	0.109177	-2.87562	0.00403232	0.260337
SACI_RS08090	2415.75	0.335407	0.11566	2.89993	0.00373243	0.260337
SACI_RS10320	1325.86	-0.356656	0.123533	-2.88714	0.00388765	0.260337
SACI_RS10590	1820.95	0.36219	0.126694	2.85877	0.00425286	0.260337
SACI_RS07440	2947.66	-0.429774	0.151611	-2.83471	0.00458668	0.262642
SACI_RS00145	138.597	-0.709784	0.253971	-2.79475	0.00519398	0.279897
SACI_RS01170	299.148	0.511716	0.184185	2.77827	0.00546491	0.279897
SACI_RS02530	164.724	0.721432	0.25864	2.78933	0.0052818	0.279897
SACI_RS03650	8.62947	3.12454	1.12888	2.76782	0.00564326	0.279897
SACI_RS04115	1019.13	-0.362168	0.130817	-2.76851	0.00563132	0.279897
SACI_RS07085	511.738	-0.435283	0.156822	-2.77565	0.00550911	0.279897
SACI_RS10795	4094.38	0.354552	0.128256	2.7644	0.00570268	0.279897
SACI_RS08275	127.622	0.72918	0.265003	2.7516	0.00593058	0.284061
SACI_RS08945	357.222	-0.532092	0.193736	-2.74649	0.00602375	0.284061
SACI_RS02105	184.517	0.625746	0.229029	2.73216	0.00629197	0.291004
SACI_RS07635	2475.63	-0.313424	0.115029	-2.72475	0.00643505	0.292005
SACI_RS01600	2160.4	0.412899	0.152112	2.71444	0.00663889	0.294789
SACI_RS09770	385.735	0.479417	0.176949	2.70935	0.00674154	0.294789
SACI_RS01620	23364	0.336494	0.124742	2.69753	0.00698564	0.300008
SACI_RS10645	592.306	0.487349	0.181216	2.68933	0.0071596	0.302085
SACI_RS00295	211.225	0.563921	0.210719	2.67617	0.00744684	0.304941
SACI_RS03585	1468.62	0.333645	0.125016	2.66881	0.00761201	0.304941
SACI_RS03890	2198.71	-0.323457	0.121443	-2.66345	0.00773447	0.304941
SACI_RS04560	2312.59	-0.302549	0.113396	-2.66807	0.00762882	0.304941
SACI_RS10790	3530.41	0.363251	0.137538	2.64109	0.00826394	0.318345
SACI_RS10995	1514.99	0.433793	0.164439	2.63802	0.00833918	0.318345
SACI_RS06465	1223.64	0.342436	0.130097	2.63217	0.00848421	0.318821
SACI_RS00840	3212.24	-0.284596	0.108944	-2.61231	0.00899331	0.32282
SACI_RS05695	592.741	-0.459376	0.175376	-2.61938	0.00880904	0.32282
SACI_RS07330	1698.14	-0.333818	0.12767	-2.6147	0.00893057	0.32282
SACI_RS09380	1100.44	0.427394	0.16431	2.60115	0.00929131	0.328612
SACI_RS01185	330.118	-0.471913	0.182368	-2.5877	0.00966188	0.336766
SACI_RS01690	825.106	0.375976	0.145892	2.57708	0.00996389	0.342331
Sac_75_CRISPRArray1	6033.29	-0.286485	0.111878	-2.56069	0.0104464	0.353853
SACI_RS10555	263.412	0.49552	0.196103	2.52683	0.0115097	0.384457
SACI_RS08940	3920.83	-0.37302	0.148284	-2.51557	0.0118839	0.386228
SACI_RS10520	947.879	-0.38619	0.153405	-2.51745	0.0118208	0.386228
SACI_RS07725	850.526	-0.410073	0.163659	-2.50565	0.0122226	0.391012
SACI_RS08230	173.377	0.567685	0.22691	2.5018	0.0123563	0.391012
SACI_RS01135	312.958	0.449807	0.181197	2.48242	0.0130492	0.397256
SACI_RS02370	232.623	-0.527325	0.212117	-2.48602	0.0129182	0.397256
SACI_RS08135	1071.5	0.318453	0.12797	2.4885	0.0128283	0.397256
SACI_RS06755	3466.56	0.360729	0.145737	2.47521	0.0133158	0.400306
SACI_RS00140	553.776	0.38411	0.158367	2.42543	0.0152902	0.40108
SACI_RS01630	14250.8	0.319653	0.13206	2.4205	0.0154991	0.40108
SACI_RS02805	3564.61	0.346941	0.143194	2.42287	0.0153984	0.40108
SACI_RS02830	4147.06	0.259688	0.105911	2.45195	0.0142084	0.40108
SACI_RS03055	627.987	-0.359076	0.146712	-2.44748	0.0143859	0.40108
SACI_RS03635	24.911	1.38437	0.572913	2.41637	0.0156763	0.40108
SACI_RS06125	751.832	-0.342333	0.139487	-2.45423	0.0141186	0.40108
SACI_RS06760	2901.1	0.351466	0.145234	2.42	0.0155203	0.40108
SACI_RS07905	466.947	0.390608	0.159028	2.45622	0.0140409	0.40108
SACI_RS08000	903.809	-0.376122	0.15459	-2.43302	0.0149735	0.40108
SACI_RS08675	1102.13	0.318137	0.130044	2.44639	0.0144295	0.40108
SACI_RS08800	418.462	0.436152	0.178504	2.44337	0.0145509	0.40108
SACI_RS09190	371.89	0.422134	0.173754	2.42949	0.0151199	0.40108
SACI_RS10825	371.478	0.412698	0.170025	2.42728	0.0152127	0.40108
SACI_RS08810	203.475	0.544031	0.226397	2.40299	0.0162615	0.411674
SACI_RS04365	356.754	-0.417379	0.174492	-2.39196	0.0167585	0.416759
SACI_RS10475	15.9256	1.76049	0.736344	2.39086	0.016809	0.416759
SACI_RS00290	19997.3	-0.266823	0.112291	-2.37618	0.0174929	0.424953
SACI_RS00895	655.64	0.341767	0.143665	2.37892	0.0173633	0.424953
SACI_RS09195	894.277	0.334067	0.141075	2.368	0.0178843	0.425092
SACI_RS09510	860.588	0.330549	0.139708	2.366	0.0179814	0.425092
SACI_RS11470	184.857	0.559227	0.236457	2.36503	0.0180288	0.425092
SACI_RS06470	18899.2	0.237678	0.100737	2.3594	0.0183045	0.427402
SACI_RS01270	309.745	0.487568	0.207609	2.34849	0.0188497	0.427675
SACI_RS03670	119.874	-0.641392	0.27264	-2.35252	0.0186466	0.427675
SACI_RS08930	853.293	-0.437149	0.186073	-2.34934	0.0188067	0.427675
SACI_RS07560	10826.7	-0.239501	0.102965	-2.32605	0.0200157	0.448241
Sac_76_CRISPRArray2	3798.5	-0.300934	0.129493	-2.32394	0.0201289	0.448241
SACI_RS11375	1135.63	-0.294707	0.127154	-2.31771	0.0204651	0.451547
SACI_RS03140	2329.44	-0.271448	0.118074	-2.29896	0.021507	0.465984
SACI_RS11045	2149.09	-0.317825	0.138167	-2.3003	0.0214314	0.465984
SACI_RS01635	2775.11	0.257616	0.112615	2.28759	0.0221614	0.471666
SACI_RS03420	141.789	-0.587519	0.256756	-2.28824	0.0221236	0.471666
SACI_RS06245	608.883	0.358001	0.156987	2.28045	0.0225809	0.476377
SACI_RS01605	6158.83	0.297731	0.13111	2.27084	0.0231564	0.48427
SACI_RS08565	664.031	-0.387806	0.171287	-2.26407	0.0235699	0.488668
SACI_RS00515	414.496	0.370895	0.165366	2.24287	0.0249052	0.501038
SACI_RS01890	3937.59	-0.241205	0.107288	-2.24819	0.0245639	0.501038
SACI_RS05340	341.806	0.459537	0.205022	2.24141	0.0249998	0.501038
SACI_RS11130	2183.68	0.30157	0.134448	2.24302	0.0248953	0.501038
SACI_RS01970	204.465	0.502409	0.225967	2.22337	0.026191	0.507306
SACI_RS02285	515.443	0.406181	0.183158	2.21766	0.0265782	0.507306
SACI_RS02915	2589.25	-0.266206	0.119997	-2.21844	0.0265251	0.507306
SACI_RS07420	3062.03	0.243009	0.109112	2.22715	0.0259374	0.507306
SACI_RS07475	1277.96	0.345033	0.155394	2.22037	0.0263938	0.507306
SACI_RS09795	3805.75	-0.246259	0.110711	-2.22433	0.0261261	0.507306
SACI_RS03850	3417.25	-0.274325	0.124334	-2.20637	0.0273584	0.518086
SACI_RS01230	413.205	0.423904	0.192971	2.19672	0.0280404	0.522768
SACI_RS08880	269.409	-0.443816	0.201782	-2.19948	0.0278439	0.522768
SACI_RS01235	2447.65	0.262218	0.1203	2.17969	0.0292803	0.53755
SACI_RS04815	3235.53	0.238768	0.109413	2.18227	0.0290896	0.53755
SACI_RS04080	1012.83	0.291524	0.135006	2.15934	0.0308234	0.557371
SACI_RS05805	685.859	-0.322964	0.149411	-2.16158	0.0306504	0.557371
tfb	3129.84	0.242144	0.112356	2.15514	0.0311507	0.559085
SACI_RS00530	772.068	-0.34362	0.161572	-2.12672	0.033443	0.566686
SACI_RS00720	1465.39	-0.259179	0.123554	-2.0977	0.0359313	0.566686
SACI_RS01245	2133.74	-0.249594	0.116724	-2.13833	0.0324902	0.566686
SACI_RS01735	1124.15	0.268509	0.127693	2.10277	0.0354855	0.566686
SACI_RS02175	2511.16	-0.238554	0.112433	-2.12174	0.0338594	0.566686
SACI_RS03845	1452.22	-0.27312	0.127965	-2.13434	0.032815	0.566686
SACI_RS04710	9791.41	-0.220703	0.104684	-2.10828	0.0350065	0.566686
SACI_RS04900	334.367	-0.374711	0.176862	-2.11867	0.0341186	0.566686
SACI_RS06445	1166.33	-0.267487	0.127477	-2.0983	0.0358782	0.566686
SACI_RS06625	1024.97	-0.275673	0.131068	-2.10327	0.035442	0.566686
SACI_RS06950	4862.05	-0.225653	0.107054	-2.10785	0.0350438	0.566686
SACI_RS07430	1862.53	-0.277997	0.131187	-2.11909	0.0340828	0.566686
SACI_RS07965	168.681	0.511085	0.241543	2.11592	0.034352	0.566686
SACI_RS09830	1857.98	0.250939	0.118558	2.11658	0.0342952	0.566686
SACI_RS09970	1193.04	0.266236	0.12591	2.11448	0.034474	0.566686
SACI_RS10650	704.575	0.344361	0.163479	2.10645	0.0351654	0.566686
SACI_RS10780	1264.12	0.282677	0.134842	2.09635	0.0360511	0.566686
SACI_RS11750	461.509	0.338682	0.158887	2.1316	0.0330401	0.566686
SACI_RS11755	916.2	0.282762	0.134427	2.10346	0.0354259	0.566686
SACI_RS07205	1251.94	0.261054	0.124939	2.08945	0.0366674	0.568937
SACI_RS09505	978.541	0.273762	0.130856	2.09208	0.0364311	0.568937
SACI_RS02795	560.244	0.311652	0.149794	2.08054	0.0374761	0.574077
SACI_RS05160	231.776	-0.42365	0.203606	-2.08074	0.037458	0.574077
SACI_RS06385	1308.12	-0.265365	0.127752	-2.07719	0.0377838	0.575127
SACI_RS02185	20441.8	-0.211888	0.10214	-2.07449	0.0380342	0.575297
Sac_85_K-turnsRNA	135.685	0.521961	0.251975	2.07148	0.038314	0.575908
SACI_RS07960	35231.5	0.20508	0.0997432	2.05608	0.0397752	0.594157
SACI_RS03680	3358.73	-0.224365	0.109623	-2.04669	0.0406883	0.601428
aroE	364.961	0.379876	0.185673	2.04594	0.0407621	0.601428
SACI_RS08665	774.141	0.281855	0.138026	2.04204	0.0411479	0.603419
SACI_RS07720	450.158	-0.420572	0.206843	-2.03329	0.0420231	0.608829
SACI_RS08730	267.118	0.416406	0.204761	2.03362	0.0419899	0.608829
SACI_RS09840	645.117	0.313008	0.15453	2.02554	0.0428116	0.615398
SACI_RS10980	2694.83	0.276802	0.136772	2.02382	0.0429883	0.615398
SACI_RS00835	1710.6	-0.244168	0.121243	-2.01387	0.044023	0.615554
SACI_RS03550	276.997	0.413609	0.204958	2.01802	0.0435891	0.615554
SACI_RS07575	506.492	-0.317732	0.157227	-2.02085	0.0432953	0.615554
SACI_RS09335	1192.08	0.274602	0.136196	2.01623	0.0437759	0.615554
SACI_RS07790	817.365	-0.278584	0.138671	-2.00895	0.0445419	0.615651
SACI_RS11205	64.751	0.710791	0.353705	2.00956	0.0444777	0.615651
SACI_RS01265	1366.69	0.242269	0.121439	1.99499	0.0460445	0.629294
SACI_RS05015	656.978	0.295959	0.148417	1.9941	0.0461412	0.629294
SACI_RS10470	258.526	-0.391813	0.196642	-1.99252	0.0463139	0.629294
SACI_RS04890	715.127	0.277126	0.140043	1.97887	0.0478309	0.640634
SACI_RS05040	230.6	0.424377	0.214316	1.98015	0.0476867	0.640634
SACI_RS07260	1593.74	0.245841	0.124666	1.972	0.0486094	0.640634
SACI_RS10515	135.715	0.615946	0.31167	1.97628	0.0481233	0.640634
SACI_RS10845	203.51	0.474419	0.240724	1.9708	0.0487468	0.640634
Sac_52_sRNA	208.826	0.460932	0.233518	1.97386	0.0483972	0.640634
SACI_RS01590	2520.89	0.259553	0.133372	1.94608	0.0516448	0.657173
SACI_RS03205	2289.24	0.227587	0.116886	1.94708	0.0515248	0.657173
SACI_RS03235	100.02	0.558508	0.286142	1.95186	0.0509552	0.657173
SACI_RS09680	80.0157	-0.619669	0.318098	-1.94805	0.0514095	0.657173
SACI_RS10075	1054.55	0.250041	0.128262	1.94945	0.0512412	0.657173
SACI_RS10775	4074.79	-0.207447	0.106301	-1.9515	0.0509972	0.657173
SACI_RS02680	9.20828	1.85796	0.962719	1.9299	0.0536187	0.6787
SACI_RS01685	688.156	0.278959	0.145034	1.9234	0.0544296	0.681744
SACI_RS07925	997.782	0.292081	0.152033	1.92118	0.0547096	0.681744
SACI_RS08415	43450.5	0.199247	0.103522	1.92469	0.0542687	0.681744
SACI_RS00405	512.86	-0.319391	0.17031	-1.87535	0.0607448	0.686886
SACI_RS01520	82.3655	0.622971	0.331136	1.88131	0.0599292	0.686886
SACI_RS02875	1232.09	-0.297966	0.156343	-1.90585	0.0566697	0.686886
SACI_RS02895	2593.37	-0.237264	0.124024	-1.91305	0.0557413	0.686886
SACI_RS02945	974.41	0.2946	0.155582	1.89353	0.0582869	0.686886
SACI_RS05115	1078.28	-0.243749	0.129214	-1.88641	0.0592404	0.686886
SACI_RS06210	886857	2.04577	1.09256	1.87246	0.0611425	0.686886
SACI_RS06230	4.95191	2.58297	1.37124	1.88367	0.059609	0.686886
SACI_RS06595	687.425	-0.27682	0.146073	-1.89509	0.0580811	0.686886
SACI_RS06660	4.03722	3.24081	1.7068	1.89877	0.0575953	0.686886
SACI_RS06915	218.543	-0.398715	0.21089	-1.89063	0.0586741	0.686886
SACI_RS06920	2638.34	-0.215899	0.114523	-1.88519	0.0594037	0.686886
SACI_RS06960	4780.33	-0.212961	0.112704	-1.88956	0.0588169	0.686886
SACI_RS07130	449.36	0.339467	0.18055	1.88018	0.0600836	0.686886
SACI_RS07485	539.31	0.368015	0.192735	1.90943	0.0562063	0.686886
SACI_RS08660	1400.94	-0.232213	0.123128	-1.88595	0.0593024	0.686886
SACI_RS08860	372.513	0.332972	0.174388	1.90938	0.0562133	0.686886
SACI_RS09800	206.642	0.420985	0.225058	1.87056	0.0614056	0.686886
SACI_RS09835	296.741	0.350634	0.183849	1.90719	0.0564958	0.686886
SACI_RS10490	748.961	-0.27209	0.144622	-1.88138	0.0599201	0.686886
SACI_RS11385	73148.9	0.192854	0.102888	1.8744	0.0608751	0.686886
Sac_13_antisenseRNA	51.5823	0.774978	0.413912	1.87232	0.0611617	0.686886
SACI_RS05465	6065.3	0.202412	0.108469	1.86608	0.0620307	0.690666
SACI_RS00250	663.736	-0.269099	0.14477	-1.85881	0.0630546	0.690882
SACI_RS02270	38.5942	0.912774	0.490334	1.86153	0.062669	0.690882
SACI_RS06400	10011.4	-0.191073	0.10285	-1.85779	0.0631992	0.690882
Sac_56_antisenseRNA	18.1749	1.26041	0.676535	1.86304	0.0624561	0.690882
SACI_RS04100	588.103	-0.34991	0.188934	-1.85202	0.0640229	0.69672
SACI_RS07530	709.767	0.260471	0.141372	1.84245	0.0654089	0.699333
SACI_RS08850	20.6066	1.13356	0.613569	1.84748	0.0646772	0.699333
SACI_RS10885	600.943	0.273506	0.148215	1.84534	0.0649881	0.699333
SACI_RS10945	10810.7	0.264223	0.143418	1.84233	0.0654262	0.699333
SACI_RS06215	662348	1.68352	0.915051	1.83981	0.0657955	0.700169
SACI_RS01920	292.199	0.344799	0.187639	1.83757	0.0661262	0.700588
SACI_RS00880	1313.65	0.232904	0.127152	1.8317	0.0669967	0.706698
SACI_RS06640	2780.58	-0.212893	0.116454	-1.82813	0.06753	0.709213
SACI_RS07015	2592.31	-0.202149	0.110723	-1.82572	0.0678918	0.709912
SACI_RS05850	285.345	0.343794	0.188781	1.82113	0.068587	0.714077
SACI_RS00230	4192.55	0.209013	0.115734	1.80597	0.0709225	0.716799
SACI_RS02980	1652.95	-0.222626	0.122533	-1.81686	0.0692382	0.716799
SACI_RS03180	207.478	0.417002	0.231399	1.80209	0.0715309	0.716799
SACI_RS04725	995.405	-0.244883	0.135581	-1.80618	0.0708901	0.716799
SACI_RS07410	2947.41	0.211046	0.11625	1.81544	0.069456	0.716799
SACI_RS07860	1248.81	-0.229433	0.126514	-1.8135	0.0697551	0.716799
SACI_RS09500	2034.97	0.20889	0.115845	1.80318	0.0713598	0.716799
SACI_RS09875	22174.4	-0.216282	0.119763	-1.80592	0.0709314	0.716799
SACI_RS09975	956.184	0.24574	0.136102	1.80556	0.0709872	0.716799
SACI_RS08125	1121.68	0.322055	0.179116	1.79802	0.0721736	0.720238
SACI_RS01075	167.356	-0.412979	0.230484	-1.79179	0.0731667	0.722459
SACI_RS01670	158.097	0.420976	0.234566	1.7947	0.0727012	0.722459
SACI_RS03475	517.208	0.32545	0.182065	1.78755	0.0738492	0.722459
SACI_RS10115	177.463	0.417469	0.233483	1.78801	0.0737751	0.722459
SACI_RS10875	2901.14	0.207154	0.115907	1.78724	0.0738981	0.722459
SACI_RS02910	1679.69	-0.214103	0.120349	-1.77903	0.0752354	0.729601
SACI_RS06980	2144.51	-0.213537	0.11995	-1.78022	0.0750398	0.729601
SACI_RS11255	1548.86	-0.27514	0.155146	-1.77342	0.0761589	0.735591
SACI_RS00265	1869.04	-0.223957	0.126536	-1.76991	0.0767418	0.738256
SACI_RS04180	145.555	0.446573	0.253087	1.76451	0.0776468	0.740282
SACI_RS05915	1382.84	-0.23855	0.135126	-1.76539	0.0774979	0.740282
SACI_RS06820	690.247	-0.268097	0.152085	-1.76281	0.0779328	0.740282
SACI_RS08780	436.873	-0.356768	0.202557	-1.76132	0.0781836	0.740282
SACI_RS01180	4647.27	-0.184361	0.104888	-1.75769	0.0787998	0.74033
SACI_RS01565	3346.76	0.199144	0.113327	1.75725	0.0788756	0.74033
SACI_RS07380	8272.26	-0.187491	0.106789	-1.75572	0.079136	0.74033
SACI_RS10585	2417.26	0.215695	0.122969	1.75406	0.07942	0.74033
SACI_RS02590	670.979	-0.290605	0.166408	-1.74634	0.0807516	0.748627
SACI_RS09885	35.7794	0.811537	0.464984	1.7453	0.0809327	0.748627
SACI_RS01770	7089.58	-0.196308	0.113121	-1.73539	0.0826721	0.753201
SACI_RS01830	680.447	0.245438	0.141651	1.7327	0.0831496	0.753201
SACI_RS07290	90.612	0.558369	0.322418	1.73182	0.0833063	0.753201
SACI_RS08740	172.443	0.404444	0.233432	1.7326	0.0831673	0.753201
SACI_RS08875	628.729	-0.259512	0.149752	-1.73294	0.0831062	0.753201
SACI_RS10085	6791.33	0.185918	0.10686	1.73983	0.0818892	0.753201
SACI_RS04110	1285.03	-0.219714	0.127062	-1.72919	0.0837756	0.754608
SACI_RS03945	2123.51	-0.207474	0.12026	-1.72521	0.0844898	0.755382
SACI_RS06730	333.511	-0.306049	0.177242	-1.72673	0.0842169	0.755382
SACI_RS03655	3393	-0.190279	0.110554	-1.72115	0.0852241	0.756325
Sac_sR27	54.0962	0.654861	0.380249	1.72219	0.085035	0.756325
SACI_RS05775	305.458	0.371024	0.217357	1.70698	0.0878261	0.759791
SACI_RS06815	469.46	-0.313946	0.183899	-1.70717	0.0877901	0.759791
SACI_RS07325	3931.46	-0.18301	0.107209	-1.70704	0.0878146	0.759791
SACI_RS07335	2323.93	-0.201436	0.117303	-1.71724	0.0859361	0.759791
SACI_RS09870	33688.5	-0.206651	0.120495	-1.71502	0.0863415	0.759791
SACI_RS10550	216.629	0.386738	0.225986	1.71133	0.0870195	0.759791
SACI_RS11410	166.353	-0.395916	0.231281	-1.71184	0.0869267	0.759791
SACI_RS05600	37.4638	0.771708	0.453093	1.7032	0.0885307	0.762516
SACI_RS10705	372.809	0.294425	0.172998	1.70189	0.0887752	0.762516
SACI_RS09865	236.042	-0.347989	0.204919	-1.69818	0.0894741	0.765784
SACI_RS00870	2610.04	0.196988	0.116352	1.69303	0.0904506	0.771396
SACI_RS08805	670.266	0.240564	0.142673	1.68612	0.0917733	0.777165
SACI_RS08965	201.04	0.391629	0.232125	1.68715	0.0915749	0.777165
SACI_RS06135	457.309	-0.283127	0.168279	-1.68248	0.0924758	0.77977
SACI_RS06990	698.993	-0.254735	0.151522	-1.68117	0.0927294	0.77977
SACI_RS05640	7035.43	-0.181269	0.108197	-1.67536	0.0938631	0.7844
SACI_RS08600	170.238	-0.412324	0.246162	-1.67501	0.0939323	0.7844
SACI_RS00785	830.089	-0.236552	0.141596	-1.67061	0.0947987	0.788896
SACI_RS02580	17.9504	1.09844	0.658599	1.66784	0.0953475	0.790727
SACI_RS01310	684.852	-0.238322	0.144323	-1.65131	0.0986752	0.792925
SACI_RS02340	322.176	-0.298288	0.180774	-1.65006	0.0989304	0.792925
SACI_RS03170	124.351	0.466037	0.281967	1.65281	0.0983704	0.792925
SACI_RS03620	646.683	-0.260214	0.157432	-1.65286	0.0983591	0.792925
SACI_RS05425	133.874	0.421267	0.255265	1.65031	0.0988787	0.792925
SACI_RS05835	426.635	-0.271326	0.163243	-1.6621	0.0964935	0.792925
SACI_RS06320	2173.07	-0.198408	0.12047	-1.64695	0.0995689	0.792925
SACI_RS06330	116.042	0.446192	0.269043	1.65844	0.0972285	0.792925
SACI_RS07265	16.2865	1.17105	0.705503	1.65988	0.0969379	0.792925
SACI_RS09850	6250.91	-0.222986	0.13539	-1.64698	0.0995612	0.792925
SACI_RS11040	5097.07	-0.234271	0.141344	-1.65745	0.0974291	0.792925
Sac_sR109	3.99029	2.51924	1.52745	1.64931	0.0990833	0.792925
SACI_RS07895	739.611	-0.234338	0.142442	-1.64515	0.0999382	0.793239
SACI_RS00420	381.262	-0.298011	0.181922	-1.63813	0.101394	0.797225
SACI_RS00490	208.887	0.363883	0.221849	1.64023	0.100957	0.797225
SACI_RS00665	1606.33	0.210792	0.128693	1.63794	0.101435	0.797225
SACI_RS06655	129.493	-0.420438	0.257781	-1.63099	0.102893	0.803984
SACI_RS09030	153.406	-0.388742	0.238396	-1.63065	0.102963	0.803984
SACI_RS01570	553.396	-0.260882	0.163339	-1.59718	0.110225	0.808202
SACI_RS01585	134.113	0.42402	0.262114	1.61769	0.105729	0.808202
SACI_RS02785	1230.11	0.220054	0.136492	1.61221	0.106916	0.808202
SACI_RS02810	2062.42	0.184268	0.114541	1.60876	0.107669	0.808202
SACI_RS02975	503.049	-0.262675	0.163575	-1.60583	0.108311	0.808202
SACI_RS03470	533.366	-0.258008	0.161311	-1.59945	0.109721	0.808202
SACI_RS05010	350.327	0.299717	0.187431	1.59908	0.109803	0.808202
SACI_RS05590	152.704	0.416031	0.256711	1.62062	0.105099	0.808202
SACI_RS05895	489.859	-0.255358	0.158583	-1.61024	0.107345	0.808202
SACI_RS06835	891.021	-0.218456	0.136394	-1.60165	0.109233	0.808202
SACI_RS06955	8926.81	-0.16384	0.102537	-1.59786	0.110075	0.808202
SACI_RS07025	2547.71	-0.191184	0.118613	-1.61183	0.106999	0.808202
SACI_RS07100	491.597	-0.257528	0.158741	-1.62231	0.104737	0.808202
SACI_RS09615	815.206	0.219312	0.135823	1.61469	0.106378	0.808202
SACI_RS09620	741.749	-0.223062	0.138811	-1.60694	0.108067	0.808202
SACI_RS10225	62.2926	0.575488	0.356101	1.61608	0.106077	0.808202
SACI_RS10540	78.9383	0.522506	0.325934	1.6031	0.108912	0.808202
SACI_RS10770	711.392	-0.231478	0.143966	-1.60787	0.107864	0.808202
SACI_RS11025	203.683	0.361273	0.223348	1.61754	0.105762	0.808202
Sac_sR26	29.4225	0.818275	0.512248	1.59742	0.110172	0.808202
SACI_RS04205	1060.86	-0.214756	0.134825	-1.59285	0.111194	0.812832
SACI_RS01090	981.297	-0.235941	0.148861	-1.58497	0.112972	0.816768
SACI_RS05155	4037.9	-0.175126	0.110226	-1.58878	0.112109	0.816768
SACI_RS06355	2215.01	-0.180675	0.114035	-1.58438	0.113108	0.816768
SACI_RS09755	266.641	0.306628	0.193706	1.58296	0.113431	0.816768
SACI_RS10940	1055.07	-0.215979	0.136219	-1.58553	0.112846	0.816768
SACI_RS00885	806.499	0.23526	0.148975	1.5792	0.114291	0.818841
SACI_RS01840	117.162	-0.428475	0.271406	-1.57872	0.114399	0.818841
SACI_RS05270	469.391	0.248434	0.157536	1.577	0.114796	0.819009
SACI_RS10880	2057.05	0.179721	0.11406	1.57566	0.115104	0.819009
Sac_sR17	107.036	-0.444821	0.282892	-1.57241	0.115856	0.82193
SACI_RS06535	838.315	0.217367	0.138511	1.56931	0.116575	0.824595
SACI_RS00015	4764.71	0.181721	0.116144	1.56462	0.117671	0.827482
SACI_RS10755	1061.54	0.241899	0.154472	1.56598	0.117354	0.827482
SACI_RS00415	1374.69	-0.208291	0.133304	-1.56252	0.118165	0.828534
SACI_RS02375	202.477	-0.332388	0.215508	-1.54235	0.12299	0.838126
SACI_RS03695	620.577	-0.227219	0.14711	-1.54454	0.122457	0.838126
SACI_RS04120	1201.61	-0.195803	0.126294	-1.55038	0.121052	0.838126
SACI_RS05275	290.878	0.335535	0.217529	1.54249	0.122956	0.838126
SACI_RS05810	1324.78	-0.194009	0.125368	-1.54752	0.121738	0.838126
SACI_RS05945	436.655	-0.250524	0.162354	-1.54308	0.122812	0.838126
SACI_RS07415	1441.62	0.20865	0.134289	1.55374	0.120248	0.838126
SACI_RS09025	2856.54	-0.198488	0.128052	-1.55006	0.121126	0.838126
SACI_RS11360	839.862	-0.226812	0.147068	-1.54223	0.123018	0.838126
SACI_RS11510	625.629	-0.224911	0.145222	-1.54873	0.121446	0.838126
SACI_RS05580	236.973	0.405297	0.263914	1.53571	0.124608	0.839448
SACI_RS07700	1147.6	0.227648	0.148111	1.537	0.124293	0.839448
SACI_RS08140	539.359	0.246426	0.160458	1.53577	0.124596	0.839448
SACI_RS09385	1707.01	0.237673	0.154673	1.53662	0.124387	0.839448
SACI_RS02005	1295.72	-0.193592	0.126392	-1.53169	0.1256	0.843763
SACI_RS10785	1324.59	0.207803	0.135982	1.52816	0.126472	0.847258
SACI_RS01285	59.894	0.647461	0.427798	1.51347	0.130159	0.862663
SACI_RS01625	5528.42	0.181538	0.120186	1.51047	0.130924	0.862663
SACI_RS02140	70.6105	-0.547736	0.361039	-1.51711	0.129239	0.862663
SACI_RS03345	33428.7	0.194077	0.128437	1.51107	0.130771	0.862663
SACI_RS04260	248.941	-0.309837	0.204842	-1.51257	0.13039	0.862663
SACI_RS06080	94.0201	0.455554	0.300641	1.51527	0.129703	0.862663
SACI_RS00980	623.326	-0.234816	0.156564	-1.49981	0.133664	0.862834
SACI_RS01215	588.683	0.222242	0.147853	1.50313	0.132806	0.862834
SACI_RS03460	3.24887	2.54402	1.69478	1.50109	0.133332	0.862834
SACI_RS04520	273.509	-0.284573	0.189763	-1.49962	0.133712	0.862834
SACI_RS04600	866.937	0.224242	0.148613	1.5089	0.131323	0.862834
SACI_RS04855	1173.08	0.187793	0.125063	1.50158	0.133205	0.862834
SACI_RS05305	845.556	0.205478	0.137148	1.49822	0.134076	0.862834
SACI_RS08825	166.023	0.344054	0.229708	1.49779	0.134187	0.862834
SACI_RS10080	8074.27	0.165073	0.110146	1.49868	0.133957	0.862834
SACI_RS11355	2247.32	0.175153	0.117046	1.49645	0.134538	0.862834
SACI_RS11150	515.102	-0.241294	0.161656	-1.49264	0.135532	0.866903
SACI_RS03390	1145.53	-0.236662	0.158777	-1.49053	0.136084	0.868125
SACI_RS10340	413.223	0.252185	0.17023	1.48144	0.138489	0.881129
SACI_RS08685	161.518	-0.360945	0.244874	-1.474	0.140481	0.887756
SACI_RS09845	9160.08	-0.20215	0.137198	-1.47342	0.140638	0.887756
SACI_RS10465	300.26	-0.284947	0.19331	-1.47404	0.14047	0.887756
SACI_RS00400	2641.96	-0.16703	0.113571	-1.47071	0.14137	0.89004
SACI_RS00235	1985.78	0.176137	0.120365	1.46336	0.143369	0.894846
SACI_RS01505	298.085	0.29016	0.19958	1.45386	0.145986	0.894846
SACI_RS01965	245.089	0.287543	0.198809	1.44632	0.148087	0.894846
SACI_RS02130	476.707	0.230853	0.15947	1.44763	0.147721	0.894846
SACI_RS02135	591.832	0.231603	0.159958	1.44789	0.147647	0.894846
SACI_RS03035	4.32855	2.11215	1.452	1.45465	0.145766	0.894846
SACI_RS03955	1115.41	0.194106	0.133565	1.45327	0.146148	0.894846
SACI_RS04150	25.9645	0.818104	0.563106	1.45284	0.146268	0.894846
SACI_RS06295	117.093	0.387548	0.267642	1.44801	0.147615	0.894846
SACI_RS06740	861.763	-0.21996	0.151461	-1.45225	0.146432	0.894846
SACI_RS07390	256.457	-0.292562	0.199953	-1.46315	0.143426	0.894846
SACI_RS07605	454.697	-0.233858	0.161455	-1.44844	0.147493	0.894846
SACI_RS08670	1383.05	0.193786	0.132837	1.45882	0.144614	0.894846
SACI_RS09580	146.297	-0.360229	0.245653	-1.46641	0.142536	0.894846
SACI_RS10960	744.886	0.249808	0.171425	1.45724	0.145049	0.894846
SACI_RS11315	4639.88	0.157235	0.107814	1.45839	0.144733	0.894846
SACI_RS00585	298.652	-0.277425	0.192018	-1.44479	0.148518	0.895204
SACI_RS01095	725.121	-0.204142	0.143172	-1.42585	0.153913	0.900635
SACI_RS01165	1229.44	-0.206066	0.143886	-1.43215	0.152102	0.900635
SACI_RS01580	241.677	-0.300046	0.209444	-1.43259	0.151976	0.900635
SACI_RS01680	613.723	0.23531	0.16384	1.43622	0.15094	0.900635
SACI_RS03040	4571.79	0.174985	0.122471	1.42878	0.153067	0.900635
SACI_RS06630	332.474	-0.312802	0.217365	-1.43906	0.150133	0.900635
SACI_RS07140	1471.41	0.246961	0.172263	1.43363	0.151678	0.900635
SACI_RS07470	1140.65	0.192848	0.134696	1.43172	0.152223	0.900635
SACI_RS08420	1472.02	-0.201837	0.140904	-1.43244	0.152017	0.900635
SACI_RS08620	398.946	0.257111	0.180104	1.42757	0.153415	0.900635
SACI_RS10135	134.597	0.363242	0.254458	1.42751	0.153433	0.900635
Sac_sR5	84.2099	0.446456	0.312853	1.42705	0.153566	0.900635
SACI_RS07695	882.36	0.225692	0.158451	1.42436	0.154341	0.900947
SACI_RS02900	2861.92	-0.156754	0.110326	-1.42082	0.155369	0.904694
SACI_RS10500	2635.26	-0.160278	0.112906	-1.41956	0.155735	0.904694
SACI_RS06970	1475.77	-0.182228	0.128712	-1.41577	0.156842	0.908925
SACI_RS01240	1746.63	-0.213958	0.151407	-1.41314	0.157615	0.909027
SACI_RS03310	1420.2	-0.179053	0.126626	-1.41404	0.157351	0.909027
SACI_RS00360	152.063	-0.336791	0.243564	-1.38276	0.166738	0.91083
SACI_RS00395	1960	-0.162831	0.11815	-1.37816	0.168153	0.91083
SACI_RS00705	2938.55	-0.148326	0.109539	-1.35409	0.175707	0.91083
SACI_RS00725	1933.39	-0.164973	0.11766	-1.40211	0.160881	0.91083
SACI_RS00850	424.964	-0.235573	0.168511	-1.39797	0.162123	0.91083
SACI_RS00935	426.961	-0.250341	0.184988	-1.35328	0.175967	0.91083
SACI_RS00975	827.358	0.203532	0.145097	1.40273	0.160698	0.91083
SACI_RS01035	1001.78	0.216352	0.157247	1.37588	0.16886	0.91083
SACI_RS01415	2513.93	-0.149762	0.111434	-1.34396	0.178962	0.91083
SACI_RS01510	1145.1	0.17366	0.128067	1.35601	0.175097	0.91083
SACI_RS01595	2066.08	0.186348	0.136185	1.36834	0.171205	0.91083
SACI_RS01745	1789.77	0.166783	0.121408	1.37374	0.169523	0.91083
SACI_RS02090	821.458	0.187352	0.137791	1.35968	0.173932	0.91083
SACI_RS02180	1363.75	0.170118	0.124165	1.37009	0.170658	0.91083
SACI_RS02525	372.256	0.24011	0.17889	1.34222	0.179523	0.91083
SACI_RS02575	1520	-0.167418	0.124442	-1.34535	0.178513	0.91083
SACI_RS02710	393.561	-0.227792	0.166944	-1.36448	0.172416	0.91083
SACI_RS02860	1633.43	-0.175119	0.126641	-1.3828	0.166726	0.91083
SACI_RS04210	6062.63	-0.147435	0.108271	-1.36173	0.173283	0.91083
SACI_RS04400	397.371	0.234821	0.174817	1.34323	0.179197	0.91083
SACI_RS04490	2425.97	-0.155484	0.112829	-1.37804	0.16819	0.91083
SACI_RS04645	609.191	0.197424	0.14734	1.33992	0.180272	0.91083
SACI_RS05090	361.788	-0.247361	0.182078	-1.35854	0.174292	0.91083
SACI_RS05325	574.542	0.200148	0.148653	1.34641	0.17817	0.91083
SACI_RS05350	2241.44	0.158229	0.11341	1.3952	0.162956	0.91083
SACI_RS05365	4142.71	-0.152006	0.112515	-1.35099	0.1767	0.91083
SACI_RS05660	454.045	0.217161	0.161993	1.34055	0.180065	0.91083
SACI_RS06015	2785.71	-0.160223	0.119237	-1.34374	0.179031	0.91083
SACI_RS06075	33904.1	-0.156424	0.111143	-1.40741	0.159306	0.91083
SACI_RS06095	462.605	-0.238309	0.177814	-1.34021	0.180176	0.91083
SACI_RS06285	1453.4	0.169637	0.120686	1.4056	0.159843	0.91083
SACI_RS06480	3603.67	-0.148621	0.110336	-1.34698	0.177986	0.91083
SACI_RS06550	1314.56	0.197362	0.146627	1.34601	0.178298	0.91083
SACI_RS07225	8936.15	-0.138093	0.102822	-1.34304	0.17926	0.91083
SACI_RS07320	1118.62	-0.181531	0.133068	-1.3642	0.172506	0.91083
SACI_RS07340	424.316	-0.226108	0.165132	-1.36926	0.170919	0.91083
SACI_RS07350	271.726	-0.279187	0.198925	-1.40348	0.160474	0.91083
SACI_RS07360	9267.09	-0.138793	0.101281	-1.37038	0.170568	0.91083
SACI_RS07455	872.853	-0.182165	0.134149	-1.35793	0.174486	0.91083
SACI_RS07515	188.615	0.308404	0.221621	1.39158	0.16405	0.91083
SACI_RS07665	238.166	-0.27836	0.199895	-1.39253	0.163762	0.91083
SACI_RS07910	2558.9	-0.160895	0.114409	-1.40631	0.159632	0.91083
SACI_RS07935	167.212	-0.320743	0.235815	-1.36015	0.173784	0.91083
SACI_RS08010	2082.5	-0.160143	0.117598	-1.36179	0.173265	0.91083
SACI_RS08220	81.2164	0.440082	0.324094	1.35789	0.1745	0.91083
SACI_RS08365	1021.38	-0.184522	0.137268	-1.34425	0.178869	0.91083
SACI_RS08545	153.581	0.33319	0.239354	1.39204	0.163912	0.91083
SACI_RS08645	372.14	0.23312	0.17274	1.34954	0.177164	0.91083
SACI_RS09700	112.45	-0.387989	0.283326	-1.36941	0.170873	0.91083
SACI_RS09775	524.196	0.21581	0.15427	1.39891	0.161841	0.91083
SACI_RS09980	814.524	0.189647	0.13983	1.35627	0.175014	0.91083
SACI_RS10060	709.947	-0.198501	0.147205	-1.34846	0.17751	0.91083
SACI_RS10120	278.628	0.291306	0.213262	1.36596	0.171953	0.91083
SACI_RS10630	405.545	-0.230958	0.172249	-1.34084	0.179972	0.91083
SACI_RS10760	2117.89	-0.16648	0.119342	-1.39498	0.163021	0.91083
SACI_RS10815	2304.72	0.165671	0.119848	1.38234	0.166868	0.91083
SACI_RS11275	225.335	0.284424	0.207488	1.37079	0.170439	0.91083
Sac_10_H/ACAboxsRNA	1.90619	2.98425	2.2172	1.34596	0.178317	0.91083
Sac_23_H/ACAboxsRNA	17.6575	0.944763	0.675643	1.39832	0.162018	0.91083
SACI_RS06065	24.7284	0.742124	0.556474	1.33362	0.182329	0.911643
SACI_RS06225	1184.53	0.240816	0.180261	1.33593	0.181572	0.911643
SACI_RS07255	2105.27	-0.210031	0.157144	-1.33656	0.181368	0.911643
SACI_RS08095	257.701	-0.304045	0.22748	-1.33658	0.18136	0.911643
SACI_RS08300	11850.5	-0.147446	0.110536	-1.33391	0.182233	0.911643
SACI_RS06615	641.405	-0.20333	0.152997	-1.32898	0.183854	0.913862
SACI_RS07385	2528.73	-0.158375	0.119496	-1.32536	0.185052	0.913862
SACI_RS08460	988.538	0.173225	0.130667	1.3257	0.18494	0.913862
SACI_RS10350	219.429	-0.285756	0.215153	-1.32815	0.184129	0.913862
SACI_RS10680	1112.96	0.196673	0.148013	1.32876	0.183929	0.913862
SACI_RS11005	48.2994	0.595755	0.449156	1.32639	0.184712	0.913862
SACI_RS06415	1922.95	0.182321	0.138263	1.31865	0.187286	0.920741
SACI_RS06475	786.949	-0.181375	0.137543	-1.31868	0.187275	0.920741
Sac_41_antisenseRNA	78.9515	0.427028	0.324063	1.31773	0.187594	0.920741
SACI_RS01050	699.999	-0.187116	0.142256	-1.31535	0.188393	0.920771
SACI_RS08080	108.214	0.378684	0.288128	1.31429	0.188749	0.920771
SACI_RS08920	1928.84	0.15112	0.114841	1.3159	0.188206	0.920771
SACI_RS07000	2578.31	-0.155274	0.118417	-1.31125	0.189774	0.923899
SACI_RS00280	145.638	0.326825	0.250801	1.30312	0.192532	0.9298
SACI_RS00735	3321.52	-0.158726	0.121801	-1.30315	0.192523	0.9298
SACI_RS01070	288.868	-0.243116	0.186257	-1.30527	0.1918	0.9298
SACI_RS09175	1097.09	0.193162	0.148013	1.30504	0.19188	0.9298
SACI_RS11185	1129.14	0.166799	0.128128	1.30182	0.192979	0.930091
SACI_RS05135	1061.66	0.196847	0.151404	1.30015	0.19355	0.930977
SACI_RS02190	943.371	-0.170752	0.132162	-1.292	0.196358	0.937104
SACI_RS03120	1033.68	-0.184965	0.143709	-1.28708	0.198068	0.937104
SACI_RS03980	1944.16	-0.164179	0.127295	-1.28976	0.197135	0.937104
SACI_RS07310	616.018	0.192778	0.149299	1.29122	0.196626	0.937104
SACI_RS07525	405.338	0.214812	0.166756	1.28819	0.197681	0.937104
SACI_RS10570	77.5793	0.412036	0.319818	1.28834	0.197626	0.937104
SACI_RS11215	7594.32	-0.133814	0.104028	-1.28632	0.198331	0.937104
SACI_RS11335	1688.23	0.181029	0.140527	1.28822	0.197671	0.937104
SACI_RS11365	698.575	-0.183976	0.142394	-1.29202	0.196351	0.937104
SACI_RS05345	1247.87	0.161628	0.125821	1.28459	0.198937	0.938123
SACI_RS00710	1157.96	0.187807	0.14742	1.27396	0.202677	0.943383
SACI_RS01880	9560.68	-0.133457	0.104733	-1.27426	0.202572	0.943383
SACI_RS02770	3049.43	0.147127	0.11582	1.27031	0.203975	0.943383
SACI_RS03250	2128.26	-0.144553	0.113429	-1.27439	0.202524	0.943383
SACI_RS05890	260.45	-0.279439	0.218403	-1.27946	0.200734	0.943383
SACI_RS08195	57.8803	-0.470817	0.369995	-1.2725	0.203197	0.943383
SACI_RS09185	346.665	0.223966	0.175321	1.27746	0.201439	0.943383
SACI_RS09695	126.736	-0.330986	0.25896	-1.27814	0.201201	0.943383
Sac_47_antisenseRNA	1.12409	-3.48227	2.74094	-1.27046	0.203919	0.943383
Sac_7_antisenseRNA	3.72912	-1.92411	1.51214	-1.27245	0.203214	0.943383
SACI_RS00765	74.9402	0.425461	0.336689	1.26366	0.206351	0.945286
SACI_RS04135	1612.03	-0.156191	0.123325	-1.2665	0.205335	0.945286
SACI_RS04895	626.62	0.185837	0.147025	1.26398	0.206238	0.945286
SACI_RS08765	275.9	-0.242752	0.191706	-1.26628	0.205414	0.945286
SACI_RS09245	1254.42	0.18495	0.146266	1.26448	0.206058	0.945286
SACI_RS01300	1000.59	-0.163817	0.130088	-1.25929	0.207927	0.947093
SACI_RS05655	309.815	0.239271	0.18993	1.25978	0.207748	0.947093
SACI_RS08065	373.05	0.233916	0.185607	1.26028	0.207569	0.947093
SACI_RS03990	273.791	-0.240489	0.191309	-1.25707	0.208728	0.948942
SACI_RS01540	11189	0.127506	0.101532	1.25582	0.209183	0.949216
SACI_RS11690	15.8509	-0.892153	0.711386	-1.25411	0.209804	0.950241
SACI_RS00090	678.89	-0.192057	0.153482	-1.25133	0.210813	0.950264
SACI_RS04445	3726.98	-0.137867	0.110316	-1.24974	0.211394	0.950264
SACI_RS04500	1408.22	-0.151182	0.121114	-1.24826	0.211935	0.950264
SACI_RS06425	1618.58	-0.151757	0.121569	-1.24832	0.211914	0.950264
SACI_RS06775	11041	0.140232	0.112342	1.24826	0.211935	0.950264
SACI_RS06810	1317.76	-0.180698	0.144837	-1.24759	0.21218	0.950264
SACI_RS07630	234.122	-0.263469	0.211383	-1.24641	0.212615	0.950446
SACI_RS07705	579.763	0.189781	0.152479	1.24464	0.213266	0.951548
SACI_RS10635	42.2126	0.544506	0.437853	1.24358	0.213653	0.951548
SACI_RS06600	414.611	0.224386	0.180783	1.24119	0.214537	0.953719
SACI_RS04040	171.132	-0.281572	0.227271	-1.23893	0.215373	0.955666
SACI_RS00350	1839.57	-0.153828	0.12578	-1.223	0.221332	0.957253
SACI_RS01560	133.87	0.311411	0.256561	1.21379	0.224829	0.957253
SACI_RS01950	316.445	0.231752	0.189263	1.2245	0.220764	0.957253
SACI_RS02500	14.6762	0.903943	0.740098	1.22138	0.221941	0.957253
SACI_RS03050	1477.87	-0.149993	0.123189	-1.21759	0.223381	0.957253
SACI_RS03075	2039.53	0.139676	0.11405	1.22469	0.220693	0.957253
SACI_RS03625	2369.43	-0.140162	0.115069	-1.21807	0.223199	0.957253
SACI_RS03940	83.1335	0.38016	0.312479	1.21659	0.22376	0.957253
SACI_RS03950	231.218	0.248754	0.204826	1.21446	0.22457	0.957253
SACI_RS04420	363.503	-0.213442	0.174307	-1.22452	0.220755	0.957253
SACI_RS04745	2502.65	-0.14765	0.120037	-1.23004	0.218683	0.957253
SACI_RS05950	217.912	-0.258664	0.211778	-1.22139	0.221938	0.957253
SACI_RS05965	1248.54	-0.152494	0.125562	-1.21449	0.224559	0.957253
SACI_RS06745	398.536	0.207207	0.168518	1.22959	0.218851	0.957253
SACI_RS06800	4314.82	-0.148753	0.121132	-1.22803	0.219436	0.957253
SACI_RS06880	754.504	0.169481	0.138402	1.22456	0.220742	0.957253
SACI_RS07190	5569.13	-0.131122	0.106335	-1.2331	0.217539	0.957253
SACI_RS07555	2618.91	-0.137487	0.113046	-1.2162	0.223908	0.957253
SACI_RS08905	156.99	-0.306784	0.249153	-1.23131	0.218208	0.957253
SACI_RS08995	61.2915	0.462855	0.381705	1.2126	0.225283	0.957253
SACI_RS09145	312.464	0.224651	0.183721	1.22278	0.221412	0.957253
SACI_RS11030	127.899	0.322448	0.262873	1.22663	0.219963	0.957253
SACI_RS11095	159.367	0.288948	0.236551	1.22151	0.221895	0.957253
SACI_RS11535	2.65736	2.18769	1.80374	1.21286	0.225182	0.957253
SACI_RS03485	133.754	0.305126	0.251935	1.21113	0.225846	0.957952
SACI_RS02170	126.414	0.315478	0.262256	1.20294	0.228999	0.960799
SACI_RS03000	12.4682	0.978799	0.815409	1.20038	0.229993	0.960799
SACI_RS03660	6.14047	1.33205	1.10997	1.20007	0.230112	0.960799
SACI_RS06070	19762.7	-0.128521	0.106737	-1.20409	0.228554	0.960799
SACI_RS07660	442.967	-0.219008	0.181657	-1.20561	0.227968	0.960799
SACI_RS08210	3482.7	0.142113	0.118249	1.20181	0.229438	0.960799
SACI_RS10240	1517.51	0.147655	0.122332	1.207	0.227432	0.960799
SACI_RS10365	365.644	0.211589	0.175796	1.2036	0.228744	0.960799
SACI_RS10525	1002.7	-0.177074	0.147421	-1.20114	0.229697	0.960799
SACI_RS06145	199.875	-0.258808	0.215908	-1.19869	0.230647	0.961363
SACI_RS00040	331.183	-0.221654	0.187587	-1.18161	0.237362	0.96332
SACI_RS00155	1330.98	-0.146629	0.122717	-1.19485	0.232146	0.96332
SACI_RS00205	8431.39	0.130288	0.110149	1.18284	0.236874	0.96332
SACI_RS01025	3064.19	-0.132055	0.11304	-1.16821	0.242722	0.96332
SACI_RS01255	924.31	0.161058	0.13743	1.17193	0.241226	0.96332
SACI_RS01760	5939.72	-0.130732	0.111496	-1.17253	0.240984	0.96332
SACI_RS01925	576.329	-0.176094	0.150686	-1.16862	0.242558	0.96332
SACI_RS02390	628.608	-0.183873	0.156599	-1.17416	0.240331	0.96332
SACI_RS02430	94.6775	0.429497	0.361816	1.18706	0.235204	0.96332
SACI_RS02745	2931.82	0.12757	0.109117	1.16911	0.242358	0.96332
SACI_RS03060	3039.79	-0.137633	0.117236	-1.17398	0.240403	0.96332
SACI_RS05175	187.624	-0.261796	0.21978	-1.19117	0.233586	0.96332
SACI_RS05225	88.5209	0.359532	0.30777	1.16818	0.242733	0.96332
SACI_RS05315	911.275	0.157953	0.133088	1.18683	0.235295	0.96332
SACI_RS05380	830.27	-0.161145	0.137267	-1.17395	0.240414	0.96332
SACI_RS05560	194.235	0.270271	0.226614	1.19265	0.233006	0.96332
SACI_RS05620	6.27915	1.30344	1.10416	1.18047	0.237812	0.96332
SACI_RS06485	4468.06	-0.126292	0.105587	-1.19609	0.23166	0.96332
SACI_RS06925	46.7611	0.475784	0.406667	1.16996	0.242017	0.96332
SACI_RS06965	3063.2	-0.161074	0.136718	-1.17814	0.238739	0.96332
SACI_RS07180	657.558	-0.180361	0.153365	-1.17602	0.239587	0.96332
SACI_RS07550	2327.35	-0.135248	0.114258	-1.18371	0.236527	0.96332
SACI_RS08030	1434.7	-0.158729	0.133791	-1.1864	0.235466	0.96332
SACI_RS08360	12593.8	-0.119201	0.101684	-1.17227	0.241089	0.96332
SACI_RS08540	93.164	0.398374	0.337533	1.18025	0.2379	0.96332
SACI_RS09065	381.454	-0.20258	0.172042	-1.1775	0.238994	0.96332
SACI_RS09330	543.602	0.198619	0.167757	1.18397	0.236427	0.96332
SACI_RS10800	203.019	0.266176	0.223495	1.19097	0.233664	0.96332
SACI_RS11435	4948.42	-0.131415	0.111694	-1.17656	0.23937	0.96332
SACI_RS03005	16.1934	0.819939	0.704612	1.16368	0.244555	0.966957
SACI_RS03305	2458.96	-0.134833	0.116238	-1.15997	0.246062	0.966957
SACI_RS10335	497.475	-0.184658	0.159061	-1.16093	0.245672	0.966957
SACI_RS10915	145.125	0.283647	0.244039	1.16231	0.245112	0.966957
SACI_RS11060	2097.27	0.168092	0.144881	1.16021	0.245965	0.966957
Sac_sR111	21.3093	0.688079	0.591945	1.1624	0.245072	0.966957
SACI_RS02415	349.727	-0.223507	0.192885	-1.15876	0.246555	0.967317
SACI_RS04590	684.951	-0.168097	0.145296	-1.15693	0.247302	0.967481
SACI_RS04625	249.455	0.235451	0.203557	1.15668	0.247402	0.967481
SACI_RS07775	1120.71	-0.150628	0.130365	-1.15544	0.247911	0.9679
SACI_RS01440	637.973	0.16803	0.145585	1.15417	0.248431	0.968357
SACI_RS00165	818.571	-0.15742	0.136749	-1.15115	0.249669	0.969899
SACI_RS01045	242.169	0.242062	0.210604	1.14937	0.250403	0.969899
SACI_RS05205	169.55	0.275581	0.239686	1.14976	0.250244	0.969899
SACI_RS07495	3171.47	-0.131148	0.114113	-1.14928	0.25044	0.969899
SACI_RS02000	922.431	-0.152194	0.132538	-1.1483	0.250845	0.969905
SACI_RS03765	1263.69	0.143988	0.125557	1.14679	0.251468	0.970754
SACI_RS06265	2619.72	-0.139484	0.121803	-1.14517	0.252141	0.971793
SACI_RS01200	9984.8	-0.116302	0.10257	-1.13388	0.256844	0.978938
SACI_RS01655	690.354	0.161867	0.14272	1.13416	0.256728	0.978938
SACI_RS05900	2849.28	-0.133643	0.117435	-1.13801	0.255114	0.978938
SACI_RS07675	26.7399	0.601233	0.530022	1.13436	0.256646	0.978938
SACI_RS10430	1.63198	2.8277	2.48763	1.13671	0.255661	0.978938
SACI_RS10535	129.911	0.293273	0.258453	1.13473	0.256489	0.978938
SACI_RS10610	259.491	0.223327	0.196625	1.1358	0.256041	0.978938
SACI_RS03020	12.2329	0.880557	0.777269	1.13289	0.257262	0.978981
SACI_RS05085	535.953	-0.175317	0.154947	-1.13146	0.257862	0.979712
SACI_RS07490	1136.38	-0.161614	0.142974	-1.13037	0.258319	0.9799
SACI_RS00575	215.691	-0.236669	0.211856	-1.11712	0.263942	0.982634
SACI_RS01325	475.262	0.184858	0.165241	1.11872	0.26326	0.982634
SACI_RS03200	7305.14	-0.130544	0.11665	-1.11911	0.263094	0.982634
SACI_RS03820	8758.97	-0.123045	0.109243	-1.12634	0.260022	0.982634
SACI_RS04245	21.359	0.673866	0.603135	1.11727	0.263878	0.982634
SACI_RS06270	1866.45	-0.134639	0.120163	-1.12047	0.262514	0.982634
SACI_RS06665	1467.53	-0.144118	0.127979	-1.12611	0.26012	0.982634
SACI_RS07655	421.813	-0.191213	0.170577	-1.12098	0.262298	0.982634
SACI_RS10640	362.79	0.254261	0.226797	1.1211	0.262247	0.982634
SACI_RS10685	327.382	0.206505	0.184557	1.11892	0.263174	0.982634
SACI_RS11175	91.143	-0.33756	0.30037	-1.12381	0.261092	0.982634
SACI_RS11675	190.558	0.244842	0.219042	1.11779	0.263658	0.982634
SACI_RS09015	960.311	-0.157198	0.140842	-1.11613	0.264367	0.982695
SACI_RS01610	20343.6	0.13731	0.124859	1.09972	0.271454	0.98493
SACI_RS02250	574.949	-0.191376	0.172685	-1.10824	0.267759	0.98493
SACI_RS02570	3690.07	-0.160421	0.144696	-1.10868	0.26757	0.98493
SACI_RS02660	1263.29	0.138196	0.125775	1.09876	0.271873	0.98493
SACI_RS03165	80.8034	-0.366051	0.332786	-1.09996	0.27135	0.98493
SACI_RS03410	25.6435	0.604661	0.550849	1.09769	0.27234	0.98493
SACI_RS03445	45.9253	0.46174	0.419513	1.10066	0.271047	0.98493
SACI_RS03910	1456.13	-0.146188	0.132284	-1.1051	0.269114	0.98493
SACI_RS04695	255.824	-0.224875	0.202948	-1.10804	0.267843	0.98493
SACI_RS04785	432.583	0.181602	0.164448	1.10431	0.269458	0.98493
SACI_RS04915	161.016	0.256999	0.232473	1.1055	0.268943	0.98493
SACI_RS05125	248.735	-0.220953	0.199171	-1.10936	0.267276	0.98493
SACI_RS05910	656.096	-0.157004	0.143398	-1.09488	0.273569	0.98493
SACI_RS06115	754.31	-0.161302	0.14721	-1.09573	0.273197	0.98493
SACI_RS07540	214.917	0.233033	0.210148	1.1089	0.267475	0.98493
SACI_RS08185	517.065	0.173805	0.156308	1.11193	0.266166	0.98493
SACI_RS09345	708.35	0.169477	0.154112	1.0997	0.271463	0.98493
SACI_RS09910	42.1749	0.4644	0.423714	1.09602	0.273069	0.98493
SACI_RS10050	160.402	-0.276049	0.251917	-1.09579	0.273169	0.98493
SACI_RS10140	127.232	0.293365	0.26348	1.11342	0.265526	0.98493
SACI_RS10975	5853.88	0.12217	0.11141	1.09658	0.272824	0.98493
SACI_RS00210	195.934	0.233049	0.215739	1.08023	0.280038	0.987913
SACI_RS00260	1004.38	-0.155168	0.145032	-1.06989	0.284668	0.987913
SACI_RS00425	855.215	-0.14968	0.141441	-1.05826	0.289939	0.987913
SACI_RS00430	977.453	-0.138111	0.132734	-1.04051	0.298102	0.987913
SACI_RS01555	266.485	0.213178	0.203098	1.04963	0.293887	0.987913
SACI_RS02160	1755.32	-0.134119	0.123034	-1.09009	0.275672	0.987913
SACI_RS02335	32.2127	-0.50371	0.48496	-1.03866	0.298962	0.987913
SACI_RS02385	1367.71	-0.130173	0.124098	-1.04896	0.294198	0.987913
SACI_RS02560	82.955	0.346527	0.32331	1.07181	0.283805	0.987913
SACI_RS02735	2396.68	-0.12401	0.118638	-1.04528	0.295892	0.987913
SACI_RS02865	18285.1	-0.116908	0.110618	-1.05687	0.290572	0.987913
SACI_RS02995	275.449	0.211507	0.197526	1.07078	0.284268	0.987913
SACI_RS03840	576.91	-0.161244	0.150486	-1.07149	0.28395	0.987913
SACI_RS03865	327.728	-0.201803	0.192593	-1.04782	0.294722	0.987913
SACI_RS04030	2121.16	-0.122396	0.116552	-1.05013	0.293657	0.987913
SACI_RS04035	177.334	-0.236469	0.224514	-1.05325	0.292225	0.987913
SACI_RS04190	260.116	0.226229	0.215994	1.04739	0.294921	0.987913
SACI_RS04200	234.962	0.220748	0.204107	1.08153	0.279462	0.987913
SACI_RS04575	178.089	-0.239302	0.228833	-1.04575	0.295676	0.987913
SACI_RS04715	380.889	-0.193053	0.178898	-1.07912	0.280534	0.987913
SACI_RS04740	532.665	-0.162774	0.154344	-1.05462	0.291599	0.987913
SACI_RS04980	189.779	0.238391	0.226671	1.05171	0.292934	0.987913
SACI_RS05320	817.396	-0.169995	0.163731	-1.03826	0.29915	0.987913
SACI_RS05715	2649.35	0.130499	0.123104	1.06007	0.289114	0.987913
SACI_RS05865	214.213	0.238137	0.223764	1.06424	0.287222	0.987913
SACI_RS06000	105.654	-0.293303	0.281224	-1.04295	0.296971	0.987913
SACI_RS06005	24.8232	0.590228	0.554111	1.06518	0.286795	0.987913
SACI_RS06155	471.911	-0.179856	0.169948	-1.0583	0.289919	0.987913
SACI_RS06165	410.992	0.221681	0.211748	1.04691	0.295141	0.987913
SACI_RS06235	551.275	-0.177759	0.171205	-1.03828	0.299139	0.987913
SACI_RS06275	2197.27	-0.124796	0.116163	-1.07432	0.282681	0.987913
SACI_RS06280	2614.23	-0.122045	0.1118	-1.09164	0.274992	0.987913
SACI_RS06340	79.549	0.348217	0.32787	1.06206	0.288209	0.987913
SACI_RS06360	4916.22	-0.112852	0.108268	-1.04233	0.297258	0.987913
SACI_RS06680	1026.58	-0.145074	0.1365	-1.06281	0.287866	0.987913
SACI_RS06690	1188.17	-0.141498	0.131257	-1.07803	0.281022	0.987913
SACI_RS06770	149.849	-0.27599	0.258157	-1.06908	0.285034	0.987913
SACI_RS06805	983.31	-0.165957	0.158241	-1.04876	0.294289	0.987913
SACI_RS07110	650.205	-0.158569	0.145888	-1.08692	0.277071	0.987913
SACI_RS07195	418.976	-0.173759	0.167747	-1.03584	0.300276	0.987913
SACI_RS07585	350.151	-0.198518	0.182344	-1.0887	0.276285	0.987913
SACI_RS07740	1424.62	-0.133636	0.123784	-1.0796	0.280323	0.987913
SACI_RS07875	43.1388	-0.463212	0.433454	-1.06865	0.285227	0.987913
SACI_RS07990	249.394	0.218757	0.209791	1.04274	0.297069	0.987913
SACI_RS08060	212.203	0.227254	0.211291	1.07555	0.282129	0.987913
SACI_RS08085	282.572	0.196344	0.187547	1.04691	0.295142	0.987913
SACI_RS08205	5768.7	0.116585	0.11025	1.05746	0.290301	0.987913
SACI_RS08490	414.65	0.172808	0.165876	1.04179	0.297507	0.987913
SACI_RS08510	295.872	-0.203868	0.187716	-1.08604	0.27746	0.987913
SACI_RS08885	4.87587	1.3284	1.24125	1.07021	0.284525	0.987913
SACI_RS09050	337.562	0.182831	0.176464	1.03608	0.300165	0.987913
SACI_RS09415	432.56	-0.172684	0.162053	-1.06561	0.286602	0.987913
SACI_RS09605	143.465	-0.262497	0.248235	-1.05745	0.290304	0.987913
SACI_RS10260	710.3	0.152689	0.141414	1.07973	0.280263	0.987913
SACI_RS10955	215.847	0.239142	0.220882	1.08267	0.278956	0.987913
SACI_RS11165	5017.4	-0.108363	0.104551	-1.03647	0.299984	0.987913
SACI_RS11245	156.397	-0.266105	0.248212	-1.07209	0.283681	0.987913
SACI_RS11305	1290.79	-0.134788	0.127268	-1.05909	0.28956	0.987913
Sac_26_sRNA	27.8182	0.566553	0.522026	1.0853	0.27779	0.987913
Sac_46_sRNA_antisenseRNA	483.967	0.218413	0.20748	1.0527	0.29248	0.987913
Sac_58_sRNA	91.6736	0.321041	0.296841	1.08153	0.279463	0.987913
Sac_73_antisenseRNA	3.06325	1.78114	1.66835	1.06761	0.285697	0.987913
Sac_sR122	6.73471	1.14102	1.06972	1.06665	0.286129	0.987913
SACI_RS01320	275.07	0.202555	0.196022	1.03333	0.30145	0.99042
SACI_RS00005	2423.31	-0.097441	0.124694	-0.781438	0.434545	0.995612
SACI_RS00010	331.763	-0.0270191	0.184966	-0.146076	0.883861	0.995612
SACI_RS00020	144.547	-0.239003	0.257987	-0.926413	0.354231	0.995612
SACI_RS00025	802.503	-0.0776434	0.142929	-0.54323	0.586972	0.995612
SACI_RS00035	287.499	0.0502447	0.199469	0.251893	0.801124	0.995612
SACI_RS00050	118.924	-0.209669	0.274366	-0.764192	0.444753	0.995612
SACI_RS00055	545.777	-0.125305	0.154276	-0.812209	0.416672	0.995612
SACI_RS00065	164.246	-0.0658399	0.232396	-0.283309	0.77694	0.995612
SACI_RS00070	477.394	0.0685782	0.158411	0.432913	0.665078	0.995612
SACI_RS00075	156.112	-0.199216	0.254771	-0.781942	0.434249	0.995612
SACI_RS00080	267.431	-0.17654	0.2081	-0.84834	0.396249	0.995612
SACI_RS00085	890.486	-0.0189014	0.147886	-0.12781	0.898299	0.995612
SACI_RS00095	458.011	-0.0703074	0.162829	-0.431787	0.665897	0.995612
SACI_RS00100	94.0108	-0.169668	0.304996	-0.556296	0.578008	0.995612
SACI_RS00105	377.692	-0.134652	0.182952	-0.735995	0.461734	0.995612
SACI_RS00110	1220.84	-0.0260655	0.133546	-0.19518	0.845252	0.995612
SACI_RS00115	979.945	0.105258	0.130673	0.805511	0.420525	0.995612
SACI_RS00120	103.678	-0.0270321	0.286846	-0.094239	0.924919	0.995612
SACI_RS00125	679.177	-0.129673	0.147261	-0.880569	0.378551	0.995612
SACI_RS00130	228.521	-0.0524235	0.21734	-0.241205	0.809396	0.995612
SACI_RS00135	3823.62	0.00982914	0.106905	0.0919428	0.926743	0.995612
SACI_RS00150	67.7459	-0.232367	0.341527	-0.680377	0.496266	0.995612
SACI_RS00160	220.787	0.114464	0.23068	0.496202	0.619752	0.995612
SACI_RS00170	118.02	0.0856268	0.292258	0.292983	0.769535	0.995612
SACI_RS00180	384.891	-0.0195775	0.179044	-0.109345	0.912929	0.995612
SACI_RS00185	141.237	-0.134424	0.247405	-0.543335	0.586899	0.995612
SACI_RS00190	246.458	0.0784812	0.197452	0.397469	0.691021	0.995612
SACI_RS00195	423.505	0.057719	0.171675	0.33621	0.736712	0.995612
SACI_RS00200	469.79	-0.0706962	0.159477	-0.4433	0.657549	0.995612
SACI_RS00215	1748.87	-0.0796477	0.116632	-0.682898	0.494671	0.995612
SACI_RS00220	257.302	0.140392	0.200926	0.698724	0.484724	0.995612
SACI_RS00225	558.57	0.154403	0.155127	0.995332	0.319575	0.995612
SACI_RS00240	3336.67	0.0349963	0.108215	0.323396	0.746395	0.995612
SACI_RS00245	17652.5	0.08357	0.115655	0.722579	0.469939	0.995612
SACI_RS00270	272.627	0.126123	0.209523	0.601951	0.547207	0.995612
SACI_RS00275	211.416	-0.0878022	0.208614	-0.420883	0.673841	0.995612
SACI_RS00285	0.537559	-0.5875	3.67436	-0.159892	0.872966	0.995612
SACI_RS00300	1498.82	0.0383868	0.380917	0.100775	0.919729	0.995612
SACI_RS00305	2361.99	0.0108244	0.113121	0.0956879	0.923768	0.995612
SACI_RS00310	502.251	0.0188562	0.157648	0.119609	0.904793	0.995612
SACI_RS00315	180.679	0.0795063	0.225123	0.353168	0.723963	0.995612
SACI_RS00320	127.766	0.0972879	0.26325	0.369565	0.711706	0.995612
SACI_RS00325	531.272	0.0247951	0.151807	0.163333	0.870256	0.995612
SACI_RS00330	277.474	-0.179365	0.191319	-0.937517	0.348493	0.995612
SACI_RS00335	72.4412	0.112203	0.331154	0.338825	0.734742	0.995612
SACI_RS00340	697.345	0.0665771	0.141585	0.470228	0.638192	0.995612
SACI_RS00345	5998	-0.0938153	0.114628	-0.81843	0.413112	0.995612
SACI_RS00355	409.274	-0.0424513	0.168231	-0.252339	0.800779	0.995612
SACI_RS00365	275.151	-0.0793805	0.196303	-0.404378	0.685935	0.995612
SACI_RS00370	2915.5	-0.0889964	0.115521	-0.770392	0.441067	0.995612
SACI_RS00375	2967.12	-0.0868563	0.109614	-0.792383	0.428137	0.995612
SACI_RS00385	2541.93	-0.0301093	0.114828	-0.262212	0.793158	0.995612
SACI_RS00390	1495.54	-0.112397	0.138545	-0.81127	0.417211	0.995612
SACI_RS00410	3558.48	-0.100651	0.116395	-0.86474	0.387181	0.995612
SACI_RS00435	505.435	-0.0566996	0.165256	-0.343101	0.731523	0.995612
SACI_RS00450	3.51109	0.624105	1.42422	0.438209	0.661235	0.995612
SACI_RS00455	2559.43	0.0411603	0.128645	0.319952	0.749005	0.995612
SACI_RS00460	1527.74	0.0174152	0.120404	0.14464	0.884995	0.995612
SACI_RS00465	80.6976	0.229085	0.313522	0.730682	0.464973	0.995612
SACI_RS00470	549.294	0.0191716	0.151715	0.126366	0.899442	0.995612
SACI_RS00475	563.732	0.0801647	0.165312	0.484929	0.627727	0.995612
SACI_RS00480	838.066	0.108867	0.137714	0.790528	0.429219	0.995612
SACI_RS00485	135.433	0.197461	0.253911	0.777679	0.436758	0.995612
SACI_RS00495	144.053	0.0743186	0.244881	0.303488	0.761518	0.995612
SACI_RS00500	829.732	-0.0837874	0.135294	-0.619299	0.53572	0.995612
SACI_RS00505	64.5718	-0.257562	0.355948	-0.723594	0.469315	0.995612
SACI_RS00510	227.803	-0.0744087	0.205238	-0.362549	0.716942	0.995612
SACI_RS00520	577.803	-0.0305645	0.148539	-0.205768	0.836972	0.995612
SACI_RS00525	127.764	0.0359094	0.264775	0.135622	0.89212	0.995612
SACI_RS00535	280.321	-0.0622622	0.190651	-0.326577	0.743988	0.995612
SACI_RS00540	28.6532	0.383177	0.516741	0.741527	0.458374	0.995612
SACI_RS00545	100.488	-0.206234	0.291616	-0.707211	0.479435	0.995612
SACI_RS00550	483.398	-0.0506544	0.15764	-0.321329	0.747961	0.995612
SACI_RS00565	248.975	0.0466072	0.196912	0.23669	0.812897	0.995612
SACI_RS00570	253.7	-0.124893	0.19757	-0.632147	0.527291	0.995612
SACI_RS00580	2572.21	-0.0816648	0.119444	-0.683708	0.49416	0.995612
SACI_RS00595	282.224	0.0945786	0.197206	0.479594	0.631516	0.995612
SACI_RS00600	352.765	0.0826873	0.186783	0.442692	0.657989	0.995612
SACI_RS00605	1932.64	-0.0128407	0.122861	-0.104514	0.916762	0.995612
SACI_RS00610	118.026	0.148993	0.27372	0.544324	0.586219	0.995612
SACI_RS00615	383.885	-0.0466803	0.176336	-0.264723	0.791223	0.995612
SACI_RS00625	146.879	0.160464	0.245627	0.653284	0.513573	0.995612
SACI_RS00630	1314.18	0.0516373	0.122541	0.421387	0.673472	0.995612
SACI_RS00635	690.431	0.134877	0.152742	0.883033	0.377218	0.995612
SACI_RS00640	900.471	-0.100127	0.138565	-0.722602	0.469924	0.995612
SACI_RS00645	968.148	0.02585	0.131683	0.196304	0.844372	0.995612
SACI_RS00650	1863.77	0.0721556	0.117749	0.612792	0.540014	0.995612
SACI_RS00655	806.739	-0.109748	0.137794	-0.796465	0.425762	0.995612
SACI_RS00670	120.448	-0.0344532	0.271028	-0.12712	0.898845	0.995612
SACI_RS00675	9.45995	-0.224799	0.925693	-0.242844	0.808127	0.995612
SACI_RS00680	71.5093	-0.0628922	0.333702	-0.188468	0.85051	0.995612
SACI_RS00685	209.798	-0.0421812	0.2152	-0.196009	0.844603	0.995612
SACI_RS00690	1150.82	-0.0443917	0.134287	-0.330574	0.740967	0.995612
SACI_RS00695	273.127	-0.0143406	0.193584	-0.0740794	0.940947	0.995612
SACI_RS00700	2008.13	-0.0854032	0.116269	-0.73453	0.462626	0.995612
SACI_RS00730	197.083	-0.0272619	0.231325	-0.117851	0.906186	0.995612
SACI_RS00740	13835.6	0.0327543	0.104584	0.313185	0.75414	0.995612
SACI_RS00745	302.364	0.178397	0.187865	0.949604	0.342314	0.995612
SACI_RS00750	2177.49	-0.0099705	0.117365	-0.0849531	0.932299	0.995612
SACI_RS00755	810.339	0.0356708	0.137129	0.260127	0.794766	0.995612
SACI_RS00760	161.153	0.161897	0.243815	0.664014	0.506681	0.995612
SACI_RS00770	301.171	-0.0796231	0.182845	-0.435467	0.663223	0.995612
SACI_RS00775	707.087	-0.0193936	0.144599	-0.13412	0.893308	0.995612
SACI_RS00780	887.091	0.133821	0.134417	0.995563	0.319463	0.995612
SACI_RS00790	2238.81	0.106731	0.114415	0.932846	0.350899	0.995612
SACI_RS00795	1345.91	-0.0364791	0.130071	-0.280455	0.779128	0.995612
SACI_RS00800	969.277	-0.1389	0.139639	-0.994709	0.319878	0.995612
SACI_RS00805	806.149	0.0366488	0.141141	0.25966	0.795126	0.995612
SACI_RS00810	66.4101	0.327981	0.378775	0.865899	0.386546	0.995612
SACI_RS00815	693.926	-0.103162	0.147613	-0.698874	0.484631	0.995612
SACI_RS00820	150.537	-0.102455	0.249602	-0.410473	0.681459	0.995612
SACI_RS00825	346.826	-0.132596	0.180289	-0.735465	0.462056	0.995612
SACI_RS00830	894.559	0.0560505	0.135556	0.413485	0.679251	0.995612
SACI_RS00845	39.011	-0.0448551	0.454004	-0.098799	0.921298	0.995612
SACI_RS00855	478.434	-0.0737885	0.158547	-0.465405	0.641641	0.995612
SACI_RS00860	443.282	-0.0520811	0.170174	-0.306047	0.759569	0.995612
SACI_RS00865	4465.7	0.0763677	0.107872	0.707944	0.47898	0.995612
SACI_RS00875	1576.97	0.118268	0.120947	0.977853	0.328147	0.995612
SACI_RS00900	404.953	0.11105	0.17026	0.652236	0.514249	0.995612
SACI_RS00905	465.994	-0.155211	0.171341	-0.905861	0.365009	0.995612
SACI_RS00910	130.117	-0.071733	0.272515	-0.263226	0.792376	0.995612
SACI_RS00915	151.014	0.167731	0.239197	0.701224	0.483163	0.995612
SACI_RS00920	406.077	0.0330162	0.168963	0.195405	0.845076	0.995612
SACI_RS00925	517.247	-0.133547	0.163929	-0.814661	0.415266	0.995612
SACI_RS00930	1313.27	0.0232204	0.130368	0.178114	0.858634	0.995612
SACI_RS00940	4432.5	-0.112116	0.10977	-1.02138	0.307076	0.995612
SACI_RS00945	3253.94	-0.0543305	0.108001	-0.503053	0.614927	0.995612
SACI_RS00950	285.437	-0.0132832	0.198387	-0.0669559	0.946617	0.995612
SACI_RS00955	2303.34	-0.0413874	0.115021	-0.359825	0.718978	0.995612
SACI_RS00965	166.326	0.0399604	0.249351	0.160258	0.872678	0.995612
SACI_RS00970	237.519	-0.0121881	0.19948	-0.0610993	0.95128	0.995612
SACI_RS00985	871.207	0.121681	0.139137	0.874545	0.381822	0.995612
SACI_RS00990	685.484	0.060524	0.148073	0.408744	0.682728	0.995612
SACI_RS00995	1560.47	0.0485104	0.133446	0.363522	0.716215	0.995612
SACI_RS01000	258.042	0.0536654	0.198754	0.27001	0.787153	0.995612
SACI_RS01005	4603.12	-0.0697018	0.10557	-0.660241	0.509099	0.995612
SACI_RS01010	11774.7	-0.0415355	0.102795	-0.404061	0.686168	0.995612
SACI_RS01015	1140.7	-0.115174	0.13439	-0.857017	0.391435	0.995612
SACI_RS01020	904.824	-0.109646	0.140952	-0.777896	0.43663	0.995612
SACI_RS01030	480.548	-0.0668392	0.156718	-0.426493	0.669748	0.995612
SACI_RS01040	80.0335	-0.0301583	0.316644	-0.0952435	0.924121	0.995612
SACI_RS01055	102.264	0.064438	0.284985	0.22611	0.821116	0.995612
SACI_RS01060	131.088	-0.0240659	0.255569	-0.0941659	0.924977	0.995612
SACI_RS01065	107.777	-0.23394	0.28908	-0.809255	0.418368	0.995612
SACI_RS01080	142.353	-0.065373	0.248816	-0.262736	0.792754	0.995612
SACI_RS01085	359.361	-0.125788	0.183532	-0.685375	0.493107	0.995612
SACI_RS01100	1148.99	0.137817	0.160781	0.857175	0.391348	0.995612
SACI_RS01105	64.905	0.137289	0.366781	0.374309	0.708174	0.995612
SACI_RS01110	40.2393	0.335586	0.446627	0.751379	0.452425	0.995612
SACI_RS01120	239.673	0.167061	0.201149	0.830536	0.406236	0.995612
SACI_RS01125	847.076	-0.0555886	0.136281	-0.407899	0.683348	0.995612
SACI_RS01140	225.417	0.17914	0.207305	0.864134	0.387514	0.995612
SACI_RS01145	733.53	-0.0215126	0.14144	-0.152097	0.879111	0.995612
SACI_RS01150	376.643	-0.109809	0.178001	-0.616901	0.5373	0.995612
SACI_RS01160	145.612	-0.11403	0.252439	-0.451713	0.651476	0.995612
SACI_RS01175	718.382	0.0189256	0.155931	0.121371	0.903397	0.995612
SACI_RS01190	1500.48	0.017951	0.122263	0.146823	0.883272	0.995612
SACI_RS01195	1480.62	-0.00840949	0.130935	-0.0642263	0.94879	0.995612
SACI_RS01205	875.916	0.0662917	0.144189	0.459757	0.645691	0.995612
SACI_RS01210	154.089	0.137741	0.239283	0.57564	0.564859	0.995612
SACI_RS01220	102.923	0.271103	0.299472	0.90527	0.365322	0.995612
SACI_RS01225	25.1636	0.286735	0.54456	0.526545	0.59851	0.995612
SACI_RS01250	3104.2	-0.0837291	0.110447	-0.75809	0.448397	0.995612
SACI_RS01260	1095.53	-0.0390566	0.133317	-0.292961	0.769552	0.995612
SACI_RS01280	1405.7	0.0867571	0.123508	0.702444	0.482403	0.995612
SACI_RS01290	661.862	-0.0970225	0.14892	-0.651506	0.51472	0.995612
SACI_RS01295	915.944	-0.120133	0.131818	-0.911357	0.362107	0.995612
SACI_RS01305	187.98	0.120496	0.218559	0.551321	0.581413	0.995612
SACI_RS01315	697.276	-0.11043	0.152294	-0.725113	0.468382	0.995612
SACI_RS01330	968.457	0.0999537	0.132261	0.755732	0.44981	0.995612
SACI_RS01335	388.651	-0.133329	0.171912	-0.775564	0.438007	0.995612
SACI_RS01340	1049.73	0.0258882	0.142529	0.181634	0.85587	0.995612
SACI_RS01345	3996.48	-0.0124521	0.112679	-0.11051	0.912005	0.995612
SACI_RS01350	13468.9	0.0758863	0.102796	0.738221	0.46038	0.995612
SACI_RS01355	808.077	-0.0158992	0.1474	-0.107864	0.914103	0.995612
SACI_RS01360	629.272	-0.101866	0.144914	-0.702939	0.482094	0.995612
SACI_RS01365	534.111	-0.0165681	0.160013	-0.103543	0.917532	0.995612
SACI_RS01370	703.942	-0.0471534	0.142546	-0.330793	0.740801	0.995612
SACI_RS01375	876.69	0.0279329	0.133531	0.209186	0.834303	0.995612
SACI_RS01380	161.315	-0.100832	0.238691	-0.422439	0.672705	0.995612
SACI_RS01385	91.2377	0.345135	0.339202	1.01749	0.30892	0.995612
SACI_RS01390	267.907	0.140446	0.214643	0.654323	0.512904	0.995612
SACI_RS01395	265.511	0.183364	0.197775	0.927133	0.353857	0.995612
SACI_RS01405	256.15	-0.178307	0.201192	-0.886257	0.375479	0.995612
SACI_RS01410	51.7254	0.254082	0.388021	0.654816	0.512586	0.995612
SACI_RS01420	2605.72	-0.0864979	0.114714	-0.754028	0.450832	0.995612
SACI_RS01425	2487.02	-0.0286451	0.11141	-0.257113	0.797091	0.995612
SACI_RS01430	330.493	0.169871	0.2073	0.819445	0.412532	0.995612
SACI_RS01435	96.9426	0.170354	0.291551	0.584302	0.559017	0.995612
SACI_RS01445	172.324	0.229763	0.241428	0.95168	0.341259	0.995612
SACI_RS01450	806.878	-0.0144283	0.143389	-0.100624	0.919849	0.995612
SACI_RS01455	1906.06	-0.0447729	0.1182	-0.378789	0.704845	0.995612
SACI_RS01460	1903.78	0.00994245	0.119356	0.0833007	0.933612	0.995612
SACI_RS01465	396.918	0.102339	0.173145	0.591064	0.554478	0.995612
SACI_RS01475	239.85	0.169428	0.199088	0.851024	0.394756	0.995612
SACI_RS01480	85.9301	-0.0915503	0.334564	-0.27364	0.784361	0.995612
SACI_RS01485	23.0338	-0.221679	0.568255	-0.390105	0.696459	0.995612
SACI_RS01490	779.763	0.069324	0.144606	0.479399	0.631655	0.995612
SACI_RS01495	10131.4	0.0646409	0.126385	0.511461	0.609028	0.995612
SACI_RS01500	78.6466	-0.106022	0.318609	-0.332766	0.739311	0.995612
SACI_RS01515	736.81	-0.0086792	0.139134	-0.06238	0.95026	0.995612
SACI_RS01525	449.117	-0.035195	0.168876	-0.208407	0.834911	0.995612
SACI_RS01535	785.532	-0.0876145	0.144711	-0.605446	0.544883	0.995612
SACI_RS01545	4977.19	0.0894103	0.107924	0.828459	0.40741	0.995612
SACI_RS01550	828.993	-0.035715	0.144217	-0.247647	0.804407	0.995612
SACI_RS01615	4553.16	-0.086928	0.154826	-0.561454	0.574488	0.995612
SACI_RS01640	2064.6	0.08869	0.121839	0.727926	0.466659	0.995612
SACI_RS01645	4246.65	0.0668042	0.116981	0.571068	0.567953	0.995612
SACI_RS01650	1542.26	0.0813349	0.125474	0.648219	0.516843	0.995612
SACI_RS01660	176.472	-0.157651	0.227433	-0.693176	0.488199	0.995612
SACI_RS01665	462.754	-0.177037	0.186029	-0.951665	0.341267	0.995612
SACI_RS01675	90.958	-0.0751401	0.31673	-0.237237	0.812473	0.995612
SACI_RS01695	142.949	-0.154226	0.25027	-0.616237	0.537738	0.995612
SACI_RS01700	84.4217	-0.148216	0.31975	-0.463539	0.642978	0.995612
SACI_RS01705	386.598	0.165236	0.170717	0.967894	0.333097	0.995612
SACI_RS01710	1163.78	0.0272099	0.129174	0.210645	0.833164	0.995612
SACI_RS01715	2082.93	0.05068	0.118132	0.42901	0.667916	0.995612
SACI_RS01720	386.808	0.0797901	0.173509	0.459861	0.645616	0.995612
SACI_RS01725	340.611	-0.149492	0.219267	-0.681778	0.495379	0.995612
SACI_RS01730	325.059	-0.0337708	0.193221	-0.174779	0.861254	0.995612
SACI_RS01750	14.659	0.230006	0.703433	0.326977	0.743686	0.995612
SACI_RS01755	574.968	0.0921569	0.150984	0.610376	0.541613	0.995612
SACI_RS01765	924.101	-0.122588	0.134646	-0.910444	0.362589	0.995612
SACI_RS01775	988.136	0.117185	0.135073	0.867568	0.385631	0.995612
SACI_RS01780	349.812	0.151606	0.179298	0.845555	0.397801	0.995612
SACI_RS01785	972.363	0.0625405	0.133115	0.469822	0.638482	0.995612
SACI_RS01790	484.039	-0.14068	0.158121	-0.889697	0.373629	0.995612
SACI_RS01795	1187.64	-0.0399831	0.125727	-0.318015	0.750474	0.995612
SACI_RS01800	1609.42	0.119623	0.1185	1.00947	0.312747	0.995612
SACI_RS01805	2489.85	0.0882983	0.115064	0.767387	0.442852	0.995612
SACI_RS01815	588.276	0.062928	0.149739	0.420252	0.674302	0.995612
SACI_RS01820	7938.85	-0.0184232	0.106129	-0.173593	0.862185	0.995612
SACI_RS01825	3534.42	-0.00885884	0.109763	-0.0807086	0.935674	0.995612
SACI_RS01835	1116.23	0.0922789	0.130256	0.708442	0.478671	0.995612
SACI_RS01845	191.353	0.114858	0.219102	0.52422	0.600126	0.995612
SACI_RS01850	874.321	0.0819613	0.135103	0.606657	0.544079	0.995612
SACI_RS01855	669.127	0.0646144	0.15023	0.430103	0.667121	0.995612
SACI_RS01860	206.037	0.0603796	0.228582	0.264149	0.791665	0.995612
SACI_RS01865	555.788	0.158185	0.159545	0.991472	0.321455	0.995612
SACI_RS01870	30.1525	0.355682	0.50327	0.706741	0.479727	0.995612
SACI_RS01875	1410.9	-0.0752632	0.139515	-0.539462	0.589568	0.995612
SACI_RS01885	1747.04	-0.0661204	0.130367	-0.507188	0.612023	0.995612
SACI_RS01895	1145.94	-0.032179	0.135803	-0.236954	0.812693	0.995612
SACI_RS01900	322.292	-0.0804772	0.179486	-0.448376	0.653882	0.995612
SACI_RS01905	250.947	-0.0659613	0.196285	-0.336048	0.736834	0.995612
SACI_RS01910	249.035	-0.0831259	0.196497	-0.42304	0.672266	0.995612
SACI_RS01915	69.3068	-0.143828	0.336181	-0.42783	0.668775	0.995612
SACI_RS01930	531.25	-0.113656	0.151952	-0.747975	0.454475	0.995612
SACI_RS01935	355.694	0.1659	0.18175	0.912792	0.361352	0.995612
SACI_RS01940	353.525	-0.14088	0.180679	-0.779724	0.435554	0.995612
SACI_RS01945	406.059	0.123508	0.166442	0.742052	0.458056	0.995612
SACI_RS01975	267.256	0.0645309	0.194681	0.33147	0.74029	0.995612
SACI_RS01980	232.36	0.0346049	0.211089	0.163935	0.869782	0.995612
SACI_RS01985	5625.81	-0.0852694	0.122675	-0.695082	0.487004	0.995612
SACI_RS01990	77.2967	-0.146821	0.325304	-0.451335	0.651748	0.995612
SACI_RS01995	176.133	-0.0802799	0.234154	-0.342851	0.73171	0.995612
SACI_RS02010	37.4853	0.0588356	0.462613	0.127181	0.898797	0.995612
SACI_RS02015	424.786	-0.12663	0.16465	-0.769089	0.441841	0.995612
SACI_RS02020	283.284	0.199082	0.201276	0.989099	0.322615	0.995612
SACI_RS02025	8270.65	-0.0224295	0.101962	-0.21998	0.825887	0.995612
SACI_RS02030	327.106	-0.174418	0.178016	-0.97979	0.32719	0.995612
SACI_RS02035	74.6204	-0.163322	0.333992	-0.488999	0.624842	0.995612
SACI_RS02040	860.552	-0.0496362	0.134581	-0.368821	0.712261	0.995612
SACI_RS02050	1189.61	0.110266	0.126388	0.872443	0.382967	0.995612
SACI_RS02055	619.787	0.0646955	0.158847	0.407281	0.683802	0.995612
SACI_RS02060	3719.02	-0.0571279	0.110983	-0.514743	0.606733	0.995612
SACI_RS02065	546.319	0.0580002	0.150856	0.384473	0.700628	0.995612
SACI_RS02070	1397.19	0.0422803	0.125643	0.336513	0.736484	0.995612
SACI_RS02075	111.373	-0.181848	0.272279	-0.667872	0.504215	0.995612
SACI_RS02080	44.6015	0.0547144	0.41265	0.132593	0.894516	0.995612
SACI_RS02085	1059.34	-0.070395	0.129402	-0.544004	0.586439	0.995612
SACI_RS02095	453.21	-0.107488	0.159549	-0.673698	0.500503	0.995612
SACI_RS02100	19542.4	0.0432631	0.110563	0.391297	0.695578	0.995612
SACI_RS02110	130.616	-0.119651	0.260703	-0.458954	0.646267	0.995612
SACI_RS02115	608.257	-0.109782	0.155388	-0.706505	0.479874	0.995612
SACI_RS02120	213.996	-0.0194274	0.217576	-0.0892904	0.928851	0.995612
SACI_RS02125	165.016	0.0161378	0.239076	0.0675008	0.946183	0.995612
SACI_RS02145	229.084	0.165413	0.212355	0.778946	0.436011	0.995612
SACI_RS02150	1924.71	0.0411653	0.121357	0.339208	0.734453	0.995612
SACI_RS02155	85.0312	-0.244978	0.32102	-0.763123	0.44539	0.995612
SACI_RS02165	193.145	-0.216766	0.218419	-0.992434	0.320986	0.995612
SACI_RS02195	648.608	0.0808114	0.145496	0.555419	0.578608	0.995612
SACI_RS02200	121.813	-0.0700804	0.264401	-0.265053	0.790969	0.995612
SACI_RS02205	117.624	0.0718457	0.277009	0.259362	0.795356	0.995612
SACI_RS02210	4483.26	-0.0795167	0.126718	-0.627512	0.530324	0.995612
SACI_RS02215	5.94763	-0.786174	1.15811	-0.678842	0.497238	0.995612
SACI_RS02220	1034.07	-0.0745905	0.128327	-0.581254	0.561069	0.995612
SACI_RS02225	521.664	0.0742122	0.153498	0.483473	0.62876	0.995612
SACI_RS02230	59.8871	-0.0776691	0.360315	-0.215559	0.829332	0.995612
SACI_RS02235	128.51	0.0366048	0.256861	0.142508	0.886678	0.995612
SACI_RS02240	184.485	-0.211009	0.227011	-0.929509	0.352625	0.995612
SACI_RS02245	331.315	0.0602989	0.190556	0.316437	0.751671	0.995612
SACI_RS02255	191.884	0.123875	0.225826	0.548543	0.583319	0.995612
SACI_RS02260	86.8122	0.291651	0.323281	0.902161	0.366972	0.995612
SACI_RS02265	77.2908	-0.0818359	0.353517	-0.231491	0.816933	0.995612
SACI_RS02275	3875.56	-0.0613065	0.110924	-0.552688	0.580477	0.995612
SACI_RS02280	1481.36	-0.111213	0.120493	-0.922983	0.356016	0.995612
SACI_RS02290	41.1544	0.0355637	0.445878	0.079761	0.936427	0.995612
SACI_RS02295	1.8841	1.50699	2.06432	0.73002	0.465378	0.995612
SACI_RS02310	2.3292	0.886465	1.75445	0.505268	0.613371	0.995612
SACI_RS02315	143.269	-0.152549	0.249215	-0.612118	0.54046	0.995612
SACI_RS02325	4.95563	-0.194424	1.2704	-0.153042	0.878365	0.995612
SACI_RS02330	29.4125	-0.307506	0.509036	-0.604095	0.545781	0.995612
SACI_RS02350	66.0251	0.240514	0.347319	0.692485	0.488633	0.995612
SACI_RS02360	26.8154	0.257636	0.530085	0.486027	0.626948	0.995612
SACI_RS02380	317.488	-0.175291	0.182149	-0.962352	0.335873	0.995612
SACI_RS02395	217.45	-0.0448945	0.208299	-0.215529	0.829355	0.995612
SACI_RS02400	502.943	-0.119021	0.15698	-0.758195	0.448334	0.995612
SACI_RS02405	848.139	-0.0959486	0.13797	-0.69543	0.486786	0.995612
SACI_RS02410	218.199	-0.0321478	0.218622	-0.147047	0.883095	0.995612
SACI_RS02420	27.5314	-0.144269	0.531821	-0.271275	0.78618	0.995612
SACI_RS02425	13.5773	0.28403	0.752329	0.377534	0.705777	0.995612
SACI_RS02435	5.0939	-0.461893	1.20962	-0.38185	0.702573	0.995612
SACI_RS02440	17.1287	0.615512	0.65715	0.936638	0.348945	0.995612
SACI_RS02455	1602.81	-0.0174206	0.12065	-0.144389	0.885193	0.995612
SACI_RS02465	592.834	0.0964826	0.174816	0.55191	0.58101	0.995612
SACI_RS02470	27.5026	0.269105	0.528225	0.509451	0.610436	0.995612
SACI_RS02495	212.899	0.0290724	0.209672	0.138657	0.889721	0.995612
SACI_RS02505	1.12795	-1.89289	2.59278	-0.730064	0.465351	0.995612
SACI_RS02510	21.6002	-0.111602	0.583244	-0.191347	0.848254	0.995612
SACI_RS02515	54.1197	0.363927	0.378064	0.962607	0.335745	0.995612
SACI_RS02520	151.054	0.240215	0.249267	0.963684	0.335204	0.995612
SACI_RS02535	44.4939	0.0480327	0.416964	0.115196	0.90829	0.995612
SACI_RS02540	142.977	0.178308	0.247341	0.720899	0.470971	0.995612
SACI_RS02545	78.3036	-0.02673	0.322099	-0.0829871	0.933862	0.995612
SACI_RS02555	8.23325	0.626095	0.956479	0.654584	0.512736	0.995612
SACI_RS02565	72.6734	-0.153691	0.334453	-0.459529	0.645854	0.995612
SACI_RS02585	1104.79	-0.0188291	0.141608	-0.132966	0.89422	0.995612
SACI_RS02600	319.018	0.0804256	0.184596	0.435685	0.663065	0.995612
SACI_RS02605	370.936	0.0453389	0.180806	0.25076	0.802	0.995612
SACI_RS02610	439.553	-0.115168	0.163343	-0.705068	0.480768	0.995612
SACI_RS02615	368.192	0.0458484	0.17209	0.266421	0.789915	0.995612
SACI_RS02620	140.14	0.160558	0.249625	0.643196	0.520097	0.995612
SACI_RS02625	120.351	0.144865	0.267816	0.540912	0.588569	0.995612
SACI_RS02630	2908.46	-0.0704747	0.122209	-0.576673	0.56416	0.995612
SACI_RS02635	998.369	-0.0794417	0.141091	-0.563054	0.573398	0.995612
SACI_RS02645	46.5203	0.0277317	0.404519	0.068555	0.945344	0.995612
SACI_RS02650	183.694	-0.222823	0.230931	-0.96489	0.3346	0.995612
SACI_RS02655	399.669	0.0808284	0.175359	0.460931	0.644848	0.995612
SACI_RS02665	264.418	-0.155928	0.196989	-0.791557	0.428619	0.995612
SACI_RS02670	711.963	0.0832635	0.144749	0.575228	0.565137	0.995612
SACI_RS02675	3.52659	1.48363	1.55194	0.95598	0.339082	0.995612
SACI_RS02685	111.468	-0.127478	0.275563	-0.462609	0.643644	0.995612
SACI_RS02690	117.242	-0.11779	0.266497	-0.441993	0.658494	0.995612
SACI_RS02695	312.82	0.112771	0.180998	0.623054	0.533249	0.995612
SACI_RS02700	144.935	-0.17871	0.247777	-0.721252	0.470755	0.995612
SACI_RS02705	531.823	-0.0902276	0.161078	-0.560147	0.575379	0.995612
SACI_RS02715	216.754	-0.0637833	0.208003	-0.306646	0.759113	0.995612
SACI_RS02720	2128.68	-0.0108706	0.117582	-0.0924512	0.92634	0.995612
SACI_RS02725	6453.06	0.0127547	0.104228	0.122373	0.902604	0.995612
SACI_RS02730	2434.05	-0.0188502	0.115233	-0.163584	0.870059	0.995612
SACI_RS02755	1579.23	0.0645178	0.118422	0.54481	0.585884	0.995612
SACI_RS02760	2727.93	0.0591543	0.110418	0.535729	0.592146	0.995612
SACI_RS02765	2506.77	0.0484319	0.113985	0.424896	0.670912	0.995612
SACI_RS02775	4542.47	-0.0106376	0.112147	-0.0948535	0.924431	0.995612
SACI_RS02780	2211.37	-0.0769918	0.118202	-0.651357	0.514816	0.995612
SACI_RS02790	1496.15	0.0744125	0.12632	0.58908	0.555807	0.995612
SACI_RS02815	2137.63	0.0702186	0.118273	0.5937	0.552713	0.995612
SACI_RS02835	8428.75	0.056552	0.104485	0.541247	0.588338	0.995612
SACI_RS02840	174.3	-0.0617375	0.234352	-0.26344	0.792212	0.995612
SACI_RS02845	8244.06	-0.0761232	0.102337	-0.743848	0.456968	0.995612
SACI_RS02850	1099.48	-0.0587314	0.138945	-0.422696	0.672517	0.995612
SACI_RS02855	221.968	0.114927	0.206122	0.55757	0.577138	0.995612
SACI_RS02870	390.306	0.135398	0.169849	0.797167	0.425354	0.995612
SACI_RS02885	183.796	0.12185	0.220502	0.552603	0.580535	0.995612
SACI_RS02890	798.908	0.0826935	0.148555	0.556651	0.577766	0.995612
SACI_RS02905	1409.25	-0.0817643	0.125484	-0.651592	0.514664	0.995612
SACI_RS02920	160.458	-0.0174558	0.236432	-0.0738298	0.941146	0.995612
SACI_RS02925	687.825	0.0911482	0.141825	0.642679	0.520432	0.995612
SACI_RS02930	546.303	0.177818	0.178192	0.997899	0.318328	0.995612
SACI_RS02935	6080.36	-0.0544132	0.10343	-0.526085	0.598829	0.995612
SACI_RS02950	2333.68	-0.0910882	0.113601	-0.801823	0.422655	0.995612
SACI_RS02955	316.019	-0.101668	0.192035	-0.529425	0.596511	0.995612
SACI_RS02960	69.355	0.0865178	0.343306	0.252014	0.80103	0.995612
SACI_RS02965	125.752	0.0870805	0.291313	0.298924	0.764998	0.995612
SACI_RS02970	857.824	-0.0778967	0.136944	-0.568824	0.569476	0.995612
SACI_RS02985	16.9248	0.468093	0.656401	0.713121	0.475771	0.995612
SACI_RS02990	9.44054	-0.523688	0.879229	-0.595621	0.551428	0.995612
SACI_RS03010	48.7553	-0.0668586	0.400892	-0.166775	0.867547	0.995612
SACI_RS03015	112.063	-0.064619	0.275787	-0.234308	0.814746	0.995612
SACI_RS03030	378.929	-0.131046	0.174923	-0.749163	0.453759	0.995612
SACI_RS03045	865.714	-0.0844706	0.136407	-0.619256	0.535748	0.995612
SACI_RS03065	10.1799	0.131053	2.22834	0.0588119	0.953102	0.995612
SACI_RS03080	144.365	0.152464	0.244309	0.624063	0.532586	0.995612
SACI_RS03085	17.0487	0.395061	0.661402	0.597309	0.550301	0.995612
SACI_RS03090	10.6099	-0.0717458	0.862065	-0.0832255	0.933672	0.995612
SACI_RS03095	125.493	-0.197613	0.274732	-0.719293	0.47196	0.995612
SACI_RS03100	592.741	-0.0361144	0.151769	-0.237956	0.811915	0.995612
SACI_RS03105	919.116	0.0604475	0.134484	0.449477	0.653088	0.995612
SACI_RS03110	163.289	0.0338793	0.239002	0.141753	0.887275	0.995612
SACI_RS03115	588.119	0.0486746	0.155191	0.313644	0.753791	0.995612
SACI_RS03135	1045.79	-0.0329394	0.128114	-0.257109	0.797095	0.995612
SACI_RS03150	345.694	-0.124389	0.177245	-0.70179	0.48281	0.995612
SACI_RS03155	1315.46	0.0833352	0.129331	0.644355	0.519345	0.995612
SACI_RS03175	51339.1	0.0889716	0.132842	0.669753	0.503015	0.995612
SACI_RS03185	301.612	-0.157588	0.186298	-0.845895	0.397611	0.995612
SACI_RS03190	362.991	0.0572324	0.186928	0.306173	0.759473	0.995612
SACI_RS03210	3.70723	0.657436	1.42055	0.462803	0.643506	0.995612
SACI_RS03215	124.92	0.173543	0.273229	0.635157	0.525326	0.995612
SACI_RS03230	387.768	-0.0556106	0.183209	-0.303537	0.761481	0.995612
SACI_RS03240	1.01837	0.383325	2.65248	0.144516	0.885093	0.995612
SACI_RS03245	41.6819	0.0816634	0.427212	0.191154	0.848405	0.995612
SACI_RS03255	43411.4	-0.0780368	0.0986236	-0.791259	0.428793	0.995612
SACI_RS03260	5361.66	-0.0381051	0.106903	-0.356446	0.721507	0.995612
SACI_RS03265	867.477	0.0251112	0.142464	0.176264	0.860087	0.995612
SACI_RS03270	2773.45	0.0638492	0.113063	0.564724	0.572261	0.995612
SACI_RS03280	696.266	0.0703707	0.140836	0.499666	0.617311	0.995612
SACI_RS03290	7965.06	0.0377898	0.101586	0.371997	0.709895	0.995612
SACI_RS03295	10567.9	0.00920543	0.101006	0.0911373	0.927384	0.995612
SACI_RS03300	553.312	-0.0628635	0.16414	-0.382988	0.701729	0.995612
SACI_RS03315	128.156	0.108059	0.263181	0.410588	0.681374	0.995612
SACI_RS03325	758.708	-0.0822551	0.14239	-0.577675	0.563484	0.995612
SACI_RS03335	585.607	0.107643	0.152515	0.705785	0.480322	0.995612
SACI_RS03340	175.199	0.104314	0.246637	0.422946	0.672335	0.995612
SACI_RS03350	241.05	0.0427876	0.221089	0.193531	0.846543	0.995612
SACI_RS03355	3.43729	1.35427	1.56164	0.867207	0.385828	0.995612
SACI_RS03360	1270.24	-0.0795281	0.128714	-0.617865	0.536664	0.995612
SACI_RS03365	880.496	-0.0667313	0.134073	-0.497724	0.618679	0.995612
SACI_RS03370	763.821	-0.130183	0.138051	-0.943006	0.345678	0.995612
SACI_RS03385	983.48	-0.103068	0.136538	-0.754869	0.450327	0.995612
SACI_RS03395	767.496	-0.109909	0.138817	-0.791753	0.428505	0.995612
SACI_RS03400	388.061	0.0528976	0.173207	0.305401	0.760061	0.995612
SACI_RS03405	3387.34	-0.088473	0.10916	-0.810493	0.417657	0.995612
SACI_RS03415	125.422	0.221998	0.28158	0.788402	0.430462	0.995612
SACI_RS03425	588.907	-0.04332	0.152159	-0.284702	0.775873	0.995612
SACI_RS03430	462.246	-0.166371	0.165601	-1.00465	0.315065	0.995612
SACI_RS03435	136.325	-0.0416099	0.249631	-0.166686	0.867617	0.995612
SACI_RS03440	535.404	0.0298308	0.152511	0.195599	0.844924	0.995612
SACI_RS03450	1010.1	0.135991	0.142057	0.957303	0.338415	0.995612
SACI_RS03455	175.267	0.0792011	0.230428	0.343713	0.731062	0.995612
SACI_RS03465	86.4865	0.147934	0.314937	0.469727	0.63855	0.995612
SACI_RS03480	426.727	0.11021	0.169393	0.65062	0.515292	0.995612
SACI_RS03490	730.435	-0.155339	0.152377	-1.01944	0.307994	0.995612
SACI_RS03495	743.609	0.0123286	0.141936	0.0868602	0.930783	0.995612
SACI_RS03500	43.1387	0.170659	0.436578	0.390901	0.695871	0.995612
SACI_RS03505	71.1396	0.183488	0.334123	0.549161	0.582895	0.995612
SACI_RS03510	12.2135	0.526831	0.788841	0.667855	0.504226	0.995612
SACI_RS03515	44.2061	0.0607009	0.418598	0.14501	0.884703	0.995612
SACI_RS03520	63.2485	0.121931	0.351176	0.347208	0.728435	0.995612
SACI_RS03525	129.773	-0.0461449	0.256691	-0.179768	0.857334	0.995612
SACI_RS03530	72.3538	0.134196	0.332234	0.403919	0.686272	0.995612
SACI_RS03535	39.8221	-0.139537	0.447807	-0.3116	0.755344	0.995612
SACI_RS03540	11.5274	-0.266239	0.799118	-0.333165	0.739009	0.995612
SACI_RS03545	65.3242	0.344636	0.353102	0.976025	0.329052	0.995612
SACI_RS03555	404.397	0.0248447	0.172799	0.143778	0.885676	0.995612
SACI_RS03560	209.852	0.0747489	0.222953	0.335268	0.737423	0.995612
SACI_RS03565	110.446	-0.0168132	0.272789	-0.0616344	0.950854	0.995612
SACI_RS03570	990.889	-0.034825	0.130186	-0.267502	0.789083	0.995612
SACI_RS03575	409.596	0.164981	0.167732	0.983598	0.325313	0.995612
SACI_RS03580	216.336	0.0522751	0.210049	0.248871	0.803461	0.995612
SACI_RS03590	1202.73	0.0998386	0.133604	0.747271	0.4549	0.995612
SACI_RS03595	1006.43	-0.101941	0.141659	-0.719626	0.471755	0.995612
SACI_RS03600	95.2897	-0.135101	0.297245	-0.45451	0.649462	0.995612
SACI_RS03605	335.666	0.134437	0.183228	0.733711	0.463125	0.995612
SACI_RS03610	452.104	0.0592092	0.167327	0.353852	0.72345	0.995612
SACI_RS03615	220.822	-0.185176	0.214082	-0.864976	0.387052	0.995612
SACI_RS03630	150.034	0.184637	0.250175	0.738032	0.460495	0.995612
SACI_RS03640	24.4074	0.173283	0.550484	0.314783	0.752926	0.995612
SACI_RS03645	398.075	-0.037242	0.171267	-0.21745	0.827858	0.995612
SACI_RS03665	219.14	-0.117511	0.210355	-0.558631	0.576413	0.995612
SACI_RS03675	726.429	-0.04614	0.141665	-0.325699	0.744652	0.995612
SACI_RS03685	240.627	-0.104044	0.198651	-0.523754	0.60045	0.995612
SACI_RS03690	85.392	-0.124836	0.309869	-0.402867	0.687046	0.995612
SACI_RS03700	12695.2	-0.0809652	0.101579	-0.797066	0.425413	0.995612
SACI_RS03705	148.755	0.199679	0.252125	0.791984	0.42837	0.995612
SACI_RS03710	985.841	-0.0594597	0.133913	-0.444016	0.657031	0.995612
SACI_RS03715	144.626	0.203151	0.246574	0.823893	0.410001	0.995612
SACI_RS03720	347.307	0.203221	0.202277	1.00467	0.315057	0.995612
SACI_RS03725	886.851	-0.0170222	0.133113	-0.127878	0.898246	0.995612
SACI_RS03730	749.15	0.0504002	0.157513	0.319975	0.748988	0.995612
SACI_RS03735	373.403	-0.0989423	0.173466	-0.570383	0.568418	0.995612
SACI_RS03745	306.961	-0.0962002	0.185364	-0.51898	0.603775	0.995612
SACI_RS03750	1245.74	-0.0162656	0.131556	-0.12364	0.901601	0.995612
SACI_RS03770	932.755	0.087329	0.134338	0.650071	0.515646	0.995612
SACI_RS03775	904.634	-0.0922337	0.137935	-0.668672	0.503704	0.995612
SACI_RS03780	1903.35	-0.119716	0.129424	-0.924996	0.354968	0.995612
SACI_RS03785	4629.68	-0.0236894	0.104899	-0.22583	0.821333	0.995612
SACI_RS03790	606.3	-0.135482	0.146698	-0.923548	0.355722	0.995612
SACI_RS03795	328.793	-0.134553	0.182446	-0.737495	0.460821	0.995612
SACI_RS03800	102.393	-0.239216	0.297497	-0.804095	0.421342	0.995612
SACI_RS03805	1320.3	0.0574481	0.138609	0.414462	0.678535	0.995612
SACI_RS03810	160.519	0.190504	0.251439	0.757657	0.448657	0.995612
SACI_RS03815	1257.5	-0.0248638	0.147007	-0.169133	0.865692	0.995612
SACI_RS03825	1318.62	-0.106246	0.129855	-0.818189	0.413249	0.995612
SACI_RS03830	105.816	0.0752864	0.309647	0.243136	0.8079	0.995612
SACI_RS03855	279.444	-0.134408	0.194999	-0.689278	0.490648	0.995612
SACI_RS03860	2836.66	-0.0368921	0.110863	-0.332774	0.739305	0.995612
SACI_RS03870	20.4442	0.110945	0.602499	0.184142	0.853902	0.995612
SACI_RS03880	1157.16	-0.108522	0.144876	-0.749067	0.453817	0.995612
SACI_RS03885	631.224	-0.119643	0.148567	-0.805311	0.42064	0.995612
SACI_RS03895	950.856	-0.0240787	0.132739	-0.181398	0.856055	0.995612
SACI_RS03900	353.83	-0.158038	0.180775	-0.874226	0.381995	0.995612
SACI_RS03905	377.652	-0.0821906	0.191582	-0.429011	0.667915	0.995612
SACI_RS03915	206.089	0.0208753	0.230105	0.0907205	0.927715	0.995612
SACI_RS03920	368.543	0.108407	0.189955	0.570699	0.568204	0.995612
SACI_RS03925	349.884	0.148344	0.192744	0.769643	0.441512	0.995612
SACI_RS03930	339.792	0.156423	0.211505	0.739572	0.45956	0.995612
SACI_RS03935	461.823	0.0338826	0.199884	0.169512	0.865394	0.995612
SACI_RS03960	1860.18	0.0690432	0.118948	0.58045	0.561611	0.995612
SACI_RS03965	1877.7	-0.056039	0.116774	-0.479894	0.631303	0.995612
SACI_RS03970	3085.15	-0.0391066	0.112526	-0.347533	0.728191	0.995612
SACI_RS03975	210.828	0.202674	0.24806	0.817035	0.413909	0.995612
SACI_RS03985	3149.4	-0.104498	0.110077	-0.949312	0.342462	0.995612
SACI_RS03995	626.538	0.149651	0.146944	1.01842	0.30848	0.995612
SACI_RS04000	45.2018	0.244542	0.412184	0.593282	0.552992	0.995612
SACI_RS04005	139.093	-0.038711	0.251771	-0.153755	0.877803	0.995612
SACI_RS04010	2336.2	0.0213274	0.112125	0.190211	0.849144	0.995612
SACI_RS04015	6931.41	0.0213991	0.107043	0.199912	0.841549	0.995612
SACI_RS04025	2174.85	0.0143531	0.123567	0.116156	0.907529	0.995612
SACI_RS04045	496.142	-0.00976122	0.156773	-0.0622633	0.950353	0.995612
SACI_RS04050	770.822	-0.148985	0.175437	-0.849224	0.395757	0.995612
SACI_RS04060	156.069	-0.0448233	0.240662	-0.18625	0.852249	0.995612
SACI_RS04065	500.91	-0.140384	0.161433	-0.869612	0.384513	0.995612
SACI_RS04075	294.962	0.180217	0.194079	0.928574	0.35311	0.995612
SACI_RS04085	359.652	-0.12527	0.182189	-0.687586	0.491713	0.995612
SACI_RS04090	4591.03	-0.0316242	0.119662	-0.264279	0.791565	0.995612
SACI_RS04095	306.273	-0.0503725	0.186247	-0.270461	0.786806	0.995612
SACI_RS04105	392.194	-0.130447	0.17669	-0.738282	0.460343	0.995612
SACI_RS04125	2374.97	-0.105344	0.112173	-0.939122	0.347668	0.995612
SACI_RS04130	862.862	-0.0218687	0.134533	-0.162552	0.870871	0.995612
SACI_RS04145	329.932	0.122339	0.180856	0.676444	0.498759	0.995612
SACI_RS04155	347.294	-0.108636	0.17583	-0.61785	0.536674	0.995612
SACI_RS04160	632.327	-0.0742344	0.15402	-0.481977	0.629822	0.995612
SACI_RS04165	526.165	0.111021	0.157529	0.704766	0.480956	0.995612
SACI_RS04170	4915.14	-0.041069	0.32561	-0.126129	0.89963	0.995612
SACI_RS04175	48.7268	-0.0343131	0.401038	-0.0855606	0.931816	0.995612
SACI_RS04185	488.05	-0.011214	0.169104	-0.0663145	0.947127	0.995612
SACI_RS04195	56.6745	-0.18159	0.374876	-0.484402	0.628101	0.995612
SACI_RS04215	119.766	-0.141199	0.265978	-0.530866	0.595512	0.995612
SACI_RS04220	894.449	-0.0518667	0.132809	-0.390536	0.696141	0.995612
SACI_RS04225	1283.57	-0.0591282	0.128025	-0.46185	0.644189	0.995612
SACI_RS04230	6780.31	0.0895428	0.105082	0.852125	0.394145	0.995612
SACI_RS04235	300.635	-0.160442	0.185461	-0.865098	0.386985	0.995612
SACI_RS04240	173.526	0.0455035	0.235269	0.193411	0.846637	0.995612
SACI_RS04250	14.6678	0.612749	0.705494	0.868538	0.3851	0.995612
SACI_RS04255	371.255	-0.170736	0.170934	-0.998843	0.317871	0.995612
SACI_RS04270	428.697	-0.0819117	0.16236	-0.504507	0.613905	0.995612
SACI_RS04275	578.731	-0.0368348	0.149038	-0.247151	0.804792	0.995612
SACI_RS04285	193.22	0.218622	0.216577	1.00944	0.312764	0.995612
SACI_RS04295	930.768	-0.0121521	0.139821	-0.086912	0.930741	0.995612
SACI_RS04300	2611.18	-0.0639824	0.110931	-0.576778	0.56409	0.995612
SACI_RS04305	312.311	-0.0359412	0.190431	-0.188736	0.8503	0.995612
SACI_RS04310	109.189	-0.107068	0.292203	-0.366418	0.714053	0.995612
SACI_RS04315	843.909	-0.0184525	0.13672	-0.134966	0.892639	0.995612
SACI_RS04320	68.9484	0.0789403	0.337326	0.234018	0.814971	0.995612
SACI_RS04325	377.626	-0.071771	0.170133	-0.421851	0.673134	0.995612
SACI_RS04330	1541.13	0.00964327	0.12093	0.0797425	0.936442	0.995612
SACI_RS04340	858.128	-0.0688367	0.136604	-0.503913	0.614323	0.995612
SACI_RS04350	1642.96	0.0102457	0.128759	0.0795729	0.936577	0.995612
SACI_RS04355	1111.48	-0.010877	0.130884	-0.083104	0.933769	0.995612
SACI_RS04360	382.773	-0.0659721	0.170184	-0.387652	0.698273	0.995612
SACI_RS04370	185.632	-0.180634	0.221335	-0.816112	0.414436	0.995612
SACI_RS04375	2704.27	-0.0659252	0.116491	-0.565927	0.571443	0.995612
SACI_RS04380	2075.07	-0.051298	0.118775	-0.431891	0.665821	0.995612
SACI_RS04385	60.3111	0.311003	0.39169	0.794004	0.427193	0.995612
SACI_RS04390	846.184	0.015042	0.141993	0.105935	0.915634	0.995612
SACI_RS04395	1780.03	-0.0859647	0.121849	-0.705499	0.480499	0.995612
SACI_RS04405	3621.71	-0.0263161	0.156122	-0.168561	0.866142	0.995612
SACI_RS04410	159.393	-0.207899	0.240186	-0.865577	0.386722	0.995612
SACI_RS04415	582.425	0.0498535	0.152004	0.327975	0.74293	0.995612
SACI_RS04425	416.933	-0.0607989	0.164493	-0.369615	0.711669	0.995612
SACI_RS04430	607.358	0.0757103	0.153779	0.492331	0.622486	0.995612
SACI_RS04435	3984.42	-0.064381	0.113552	-0.566972	0.570734	0.995612
SACI_RS04440	916.86	-0.0829327	0.136293	-0.60849	0.542863	0.995612
SACI_RS04450	614.623	0.0277478	0.146189	0.189807	0.84946	0.995612
SACI_RS04455	63.2689	0.0228663	0.353521	0.0646816	0.948427	0.995612
SACI_RS04460	183.263	-0.191991	0.221538	-0.866629	0.386145	0.995612
SACI_RS04465	134.22	-0.174125	0.256791	-0.678079	0.497721	0.995612
SACI_RS04470	218.231	-0.19622	0.206331	-0.950999	0.341605	0.995612
SACI_RS04475	153.294	-0.153935	0.248526	-0.61939	0.535659	0.995612
SACI_RS04480	47.8961	-0.128605	0.39957	-0.321857	0.747561	0.995612
SACI_RS04485	175.236	-0.0702633	0.231047	-0.304108	0.761046	0.995612
SACI_RS04495	187.982	0.0402561	0.234715	0.171511	0.863822	0.995612
SACI_RS04505	1441.06	-0.126184	0.124149	-1.01639	0.309444	0.995612
SACI_RS04510	1129.04	0.0927359	0.152005	0.610086	0.541805	0.995612
SACI_RS04515	348.581	0.046805	0.177848	0.263173	0.792417	0.995612
SACI_RS04525	418.202	0.106681	0.18325	0.582162	0.560457	0.995612
SACI_RS04530	825.697	-0.0867164	0.138162	-0.627644	0.530237	0.995612
SACI_RS04535	165.921	0.118072	0.238264	0.495551	0.620211	0.995612
SACI_RS04540	114.187	-0.034105	0.296205	-0.11514	0.908334	0.995612
SACI_RS04545	352.388	0.0770204	0.175156	0.439725	0.660136	0.995612
SACI_RS04550	333.272	0.0539399	0.177188	0.304421	0.760807	0.995612
SACI_RS04555	153.108	0.0877394	0.239179	0.366835	0.713742	0.995612
SACI_RS04565	441.668	-0.148955	0.163233	-0.912525	0.361492	0.995612
SACI_RS04570	550.809	-0.143797	0.150586	-0.954915	0.339621	0.995612
SACI_RS04580	801.396	-0.115265	0.141408	-0.815119	0.415004	0.995612
SACI_RS04585	354.323	-0.161785	0.200802	-0.80569	0.420422	0.995612
SACI_RS04595	1216.55	-0.0637875	0.124248	-0.513387	0.607681	0.995612
SACI_RS04605	520.081	-0.0200348	0.174911	-0.114543	0.908807	0.995612
SACI_RS04610	428.133	0.042918	0.184591	0.232503	0.816147	0.995612
SACI_RS04615	652.068	-0.0504406	0.148784	-0.339019	0.734595	0.995612
SACI_RS04620	1162.78	-0.0507825	0.125866	-0.403464	0.686607	0.995612
SACI_RS04630	1248.68	-0.0746474	0.128485	-0.580982	0.561252	0.995612
SACI_RS04635	547.281	-0.0585067	0.155614	-0.375975	0.706936	0.995612
SACI_RS04640	875.664	0.0352398	0.136934	0.257349	0.796909	0.995612
SACI_RS04650	1358.78	0.0652021	0.135042	0.482828	0.629218	0.995612
SACI_RS04655	619.666	0.132684	0.147941	0.89687	0.369788	0.995612
SACI_RS04660	16995.7	0.0122649	0.0991766	0.123667	0.901579	0.995612
SACI_RS04675	3338.88	-0.0691796	0.111527	-0.620298	0.535062	0.995612
SACI_RS04690	18320.3	0.0148015	0.0996252	0.148572	0.881891	0.995612
SACI_RS04700	83.0249	0.0361034	0.31425	0.114888	0.908534	0.995612
SACI_RS04705	649.59	0.107612	0.151309	0.711208	0.476955	0.995612
SACI_RS04720	148.068	0.171641	0.250327	0.685665	0.492924	0.995612
SACI_RS04730	774.125	0.0165299	0.166674	0.0991752	0.920999	0.995612
SACI_RS04735	2007.89	-0.0217357	0.120157	-0.180894	0.856451	0.995612
SACI_RS04750	1246.36	-0.132231	0.128716	-1.02731	0.304275	0.995612
SACI_RS04755	409.757	-0.0650325	0.169516	-0.383636	0.701248	0.995612
SACI_RS04760	685.296	-0.0292778	0.149222	-0.196204	0.844451	0.995612
SACI_RS04765	888.872	-0.0169065	0.137203	-0.123222	0.901931	0.995612
SACI_RS04775	20.2887	0.372758	0.610919	0.610159	0.541756	0.995612
SACI_RS04790	787.668	-0.111375	0.151304	-0.736102	0.461669	0.995612
SACI_RS04795	40.5977	-0.0899624	0.468141	-0.19217	0.847609	0.995612
SACI_RS04800	309.954	-0.168497	0.187679	-0.897791	0.369297	0.995612
SACI_RS04805	1064.17	-0.0807598	0.12823	-0.629802	0.528824	0.995612
SACI_RS04810	554.442	0.105574	0.158484	0.666151	0.505314	0.995612
SACI_RS04820	96.6673	0.205425	0.301349	0.681685	0.495438	0.995612
SACI_RS04825	354.816	-0.0462659	0.173402	-0.266813	0.789614	0.995612
SACI_RS04830	457.091	0.0728115	0.178333	0.40829	0.683061	0.995612
SACI_RS04835	465.727	-0.0606025	0.159227	-0.380605	0.703496	0.995612
SACI_RS04840	475.245	-0.110844	0.162149	-0.683591	0.494234	0.995612
SACI_RS04845	1090.92	-0.0729715	0.12838	-0.568405	0.56976	0.995612
SACI_RS04850	240.13	0.15331	0.205953	0.744396	0.456637	0.995612
SACI_RS04860	1297.51	0.0336158	0.124882	0.269181	0.78779	0.995612
SACI_RS04865	47.4444	-0.074447	0.403095	-0.184688	0.853473	0.995612
SACI_RS04870	1179.83	0.0605459	0.126732	0.477749	0.632829	0.995612
SACI_RS04875	1932.76	-0.0348198	0.115395	-0.301743	0.762848	0.995612
SACI_RS04880	290.059	-0.0662794	0.204322	-0.324387	0.745645	0.995612
SACI_RS04885	522.907	-0.116538	0.152854	-0.762412	0.445814	0.995612
SACI_RS04905	1149.54	-0.121084	0.135152	-0.895909	0.370301	0.995612
SACI_RS04910	803.371	0.064377	0.135883	0.473768	0.635665	0.995612
SACI_RS04920	185.528	0.0457879	0.230593	0.198566	0.842602	0.995612
SACI_RS04930	502.536	-0.0254315	0.155956	-0.163068	0.870465	0.995612
SACI_RS04935	1457.21	-0.0650416	0.120162	-0.541284	0.588312	0.995612
SACI_RS04940	2785.77	0.0432835	0.120976	0.357786	0.720504	0.995612
SACI_RS04945	3714.4	-0.0834743	0.108345	-0.770448	0.441034	0.995612
SACI_RS04950	2377.49	0.0679888	0.115574	0.588272	0.55635	0.995612
SACI_RS04955	3694.2	0.0469644	0.107473	0.436988	0.66212	0.995612
SACI_RS04960	134700	0.0853152	0.100357	0.850113	0.395262	0.995612
SACI_RS04965	208.84	-0.0858833	0.220385	-0.389697	0.69676	0.995612
SACI_RS04970	362.081	0.041899	0.17438	0.240274	0.810118	0.995612
SACI_RS04975	2069.44	-0.0707349	0.115038	-0.61488	0.538634	0.995612
SACI_RS04985	614.039	-0.0225887	0.148476	-0.152137	0.879079	0.995612
SACI_RS04995	294.146	-0.145144	0.19387	-0.748667	0.454058	0.995612
SACI_RS05000	711.763	0.0171306	0.14368	0.119228	0.905095	0.995612
SACI_RS05005	23.6798	0.442649	0.561821	0.787881	0.430766	0.995612
SACI_RS05020	306.337	0.163338	0.183436	0.890435	0.373232	0.995612
SACI_RS05025	39.8811	0.401288	0.437014	0.918249	0.358489	0.995612
SACI_RS05030	484.827	0.124475	0.16036	0.776218	0.43762	0.995612
SACI_RS05035	425.883	-0.0143287	0.177671	-0.0806477	0.935722	0.995612
SACI_RS05045	532.598	0.151984	0.163228	0.931112	0.351796	0.995612
SACI_RS05050	76.4147	-0.0262258	0.325212	-0.0806422	0.935727	0.995612
SACI_RS05055	90.1935	-0.0254702	0.32134	-0.0792622	0.936824	0.995612
SACI_RS05060	1043.77	-0.07997	0.13985	-0.571828	0.567438	0.995612
SACI_RS05065	681.698	-0.141646	0.143211	-0.989072	0.322628	0.995612
SACI_RS05070	198.442	0.182777	0.221009	0.827012	0.40823	0.995612
SACI_RS05075	510.774	-0.0693691	0.161327	-0.429989	0.667203	0.995612
SACI_RS05080	388.584	0.0298496	0.173083	0.172458	0.863078	0.995612
SACI_RS05095	137.579	-0.0411564	0.26096	-0.157711	0.874684	0.995612
SACI_RS05100	50.2962	-0.133362	0.417071	-0.319758	0.749152	0.995612
SACI_RS05105	1576.53	0.113022	0.123348	0.916285	0.359518	0.995612
SACI_RS05110	385.316	-0.111742	0.182841	-0.611142	0.541106	0.995612
SACI_RS05120	465.42	0.105433	0.162039	0.650661	0.515265	0.995612
SACI_RS05130	344.168	-0.0529593	0.194645	-0.272082	0.785559	0.995612
SACI_RS05140	773.589	-0.0214406	0.155096	-0.138241	0.89005	0.995612
SACI_RS05145	300.36	0.030325	0.188394	0.160966	0.87212	0.995612
SACI_RS05150	3424.2	0.0265061	0.116932	0.226679	0.820673	0.995612
SACI_RS05170	423.685	-0.0850025	0.166448	-0.510683	0.609573	0.995612
SACI_RS05180	533.802	-0.145501	0.165646	-0.878386	0.379734	0.995612
SACI_RS05185	552.739	-0.110586	0.151467	-0.730098	0.465331	0.995612
SACI_RS05190	9.07652	0.2628	0.91472	0.2873	0.773882	0.995612
SACI_RS05195	418.022	-0.165634	0.192018	-0.862598	0.388359	0.995612
SACI_RS05200	30.969	0.138661	0.4925	0.281546	0.778292	0.995612
SACI_RS05210	169.879	0.127912	0.240412	0.532055	0.594688	0.995612
SACI_RS05215	93.0028	0.237407	0.302932	0.783696	0.433218	0.995612
SACI_RS05220	311.313	-0.113354	0.188162	-0.602428	0.546889	0.995612
SACI_RS05235	109.257	0.121295	0.2785	0.43553	0.663177	0.995612
SACI_RS05240	2078.54	0.0639882	0.116846	0.547627	0.583948	0.995612
SACI_RS05245	45.3366	-0.304342	0.412376	-0.738022	0.460501	0.995612
SACI_RS05250	51.7086	-0.0497837	0.414221	-0.120186	0.904336	0.995612
SACI_RS05255	2821.9	0.0101356	0.114339	0.0886457	0.929364	0.995612
SACI_RS05265	246.802	0.0503953	0.203478	0.247669	0.80439	0.995612
SACI_RS05280	1713.62	0.106411	0.122822	0.866383	0.38628	0.995612
SACI_RS05290	579.603	-0.0558435	0.149724	-0.372977	0.709166	0.995612
SACI_RS05295	713.358	0.113251	0.154093	0.73495	0.46237	0.995612
SACI_RS05300	1451.82	0.0699632	0.124747	0.560843	0.574905	0.995612
SACI_RS05310	2601.05	-0.0133932	0.111342	-0.120289	0.904254	0.995612
SACI_RS05330	670.626	0.137396	0.152401	0.901543	0.3673	0.995612
SACI_RS05335	131.659	-0.0924619	0.254114	-0.36386	0.715963	0.995612
SACI_RS05355	2154.53	0.074018	0.115208	0.642475	0.520565	0.995612
SACI_RS05360	13.5739	-0.329468	0.746462	-0.441373	0.658943	0.995612
SACI_RS05370	138.309	0.0818509	0.255969	0.319769	0.749144	0.995612
SACI_RS05375	11171.7	0.0353064	0.133115	0.265233	0.79083	0.995612
SACI_RS05385	198.447	-0.113584	0.216727	-0.524088	0.600217	0.995612
SACI_RS05390	573.109	-0.10626	0.169542	-0.626749	0.530823	0.995612
SACI_RS05395	395.56	0.164748	0.166719	0.988174	0.323068	0.995612
SACI_RS05400	296.807	0.116399	0.183962	0.632734	0.526907	0.995612
SACI_RS05405	55.3205	0.163868	0.375789	0.436063	0.662791	0.995612
SACI_RS05410	2071.92	0.0781646	0.122222	0.63953	0.522478	0.995612
SACI_RS05415	104.664	0.179439	0.304513	0.589266	0.555683	0.995612
SACI_RS05420	566.237	0.066624	0.149256	0.446375	0.655326	0.995612
SACI_RS05430	156.682	0.0192705	0.237267	0.0812186	0.935268	0.995612
SACI_RS05440	303.858	-0.0486554	0.190761	-0.25506	0.798677	0.995612
SACI_RS05445	955.786	0.0435218	0.138343	0.314594	0.75307	0.995612
SACI_RS05450	1.78006	-0.431484	1.97715	-0.218236	0.827245	0.995612
SACI_RS05455	1.66663	0.348729	2.12925	0.16378	0.869904	0.995612
SACI_RS05460	6.19111	-0.179135	1.08795	-0.164654	0.869216	0.995612
SACI_RS05470	2680.24	0.0800642	0.128229	0.624385	0.532375	0.995612
SACI_RS05480	134.485	-0.109009	0.250783	-0.434674	0.663799	0.995612
SACI_RS05485	147.946	0.0743624	0.263339	0.282382	0.77765	0.995612
SACI_RS05490	170.046	-0.0317858	0.231281	-0.137434	0.890688	0.995612
SACI_RS05500	675.479	-0.0333152	0.145845	-0.228429	0.819313	0.995612
SACI_RS05505	3844.29	-0.0340274	0.123086	-0.276452	0.782201	0.995612
SACI_RS05510	2593.27	0.0677242	0.11956	0.566444	0.571092	0.995612
SACI_RS05515	280.56	0.107627	0.194833	0.552406	0.58067	0.995612
SACI_RS05520	117.35	-0.123497	0.274683	-0.4496	0.652999	0.995612
SACI_RS05525	8286.58	-0.0823481	0.128523	-0.640727	0.5217	0.995612
SACI_RS05530	2936.6	-0.104188	0.110042	-0.946798	0.343742	0.995612
SACI_RS05535	52834.7	0.117134	0.122315	0.957643	0.338243	0.995612
SACI_RS05540	4465.51	0.0125633	0.115782	0.108508	0.913592	0.995612
SACI_RS05550	65476.7	-0.0543538	0.124922	-0.435101	0.663489	0.995612
SACI_RS05555	3112.34	-0.0162735	0.121983	-0.133408	0.893871	0.995612
SACI_RS05565	189.901	-0.0537127	0.220806	-0.243257	0.807806	0.995612
SACI_RS05570	71.5246	0.177304	0.33662	0.526718	0.598389	0.995612
SACI_RS05575	629.254	0.0897946	0.147699	0.607958	0.543215	0.995612
SACI_RS05585	81.7046	0.196653	0.334587	0.587748	0.556701	0.995612
SACI_RS05595	30.1941	0.245473	0.498229	0.492691	0.622231	0.995612
SACI_RS05605	34.6068	0.090204	0.479192	0.188242	0.850687	0.995612
SACI_RS05610	94.1062	0.135813	0.326655	0.415768	0.67758	0.995612
SACI_RS05615	1040.24	0.144291	0.180665	0.798665	0.424485	0.995612
SACI_RS05625	801.296	-0.0633043	0.152011	-0.416446	0.677083	0.995612
SACI_RS05630	495.254	0.162804	0.178114	0.914047	0.360692	0.995612
SACI_RS05635	1510.98	-0.0539948	0.130662	-0.413241	0.67943	0.995612
SACI_RS05645	350.262	0.0208236	0.17693	0.117694	0.90631	0.995612
SACI_RS05650	120.305	0.0557807	0.273388	0.204035	0.838326	0.995612
SACI_RS05670	1529.47	-0.0342262	0.1218	-0.281005	0.778707	0.995612
SACI_RS05675	281.818	0.0968679	0.201106	0.481675	0.630037	0.995612
SACI_RS05680	1147.64	-0.0932077	0.126961	-0.734147	0.462859	0.995612
SACI_RS05685	561.802	0.136843	0.154306	0.88683	0.37517	0.995612
SACI_RS05690	2670.98	-0.0179085	0.111144	-0.161129	0.871992	0.995612
SACI_RS05700	799.589	-0.063418	0.136583	-0.464317	0.642421	0.995612
SACI_RS05710	1181.37	0.0844519	0.125306	0.673967	0.500332	0.995612
SACI_RS05720	637.092	-0.114282	0.146767	-0.778664	0.436177	0.995612
SACI_RS05725	1066.94	-0.0209834	0.131575	-0.159479	0.873291	0.995612
SACI_RS05730	812.843	0.0678757	0.138732	0.489256	0.624661	0.995612
SACI_RS05735	7240.94	0.0261316	0.13042	0.200365	0.841195	0.995612
SACI_RS05740	364.376	-0.0984475	0.17135	-0.574542	0.565601	0.995612
SACI_RS05745	252.406	-0.134403	0.205104	-0.655293	0.512279	0.995612
SACI_RS05750	317.993	-0.100765	0.225079	-0.447687	0.654379	0.995612
SACI_RS05755	1083.46	0.0227924	0.128685	0.177117	0.859416	0.995612
SACI_RS05760	2943.51	-0.0798799	0.112406	-0.710639	0.477308	0.995612
SACI_RS05765	5492.81	-0.0112738	0.110674	-0.101865	0.918864	0.995612
SACI_RS05770	7903.37	0.0257048	0.102387	0.251054	0.801772	0.995612
SACI_RS05780	764.624	-0.0961657	0.139039	-0.691643	0.489162	0.995612
SACI_RS05785	17017.6	-0.0123902	0.108645	-0.114043	0.909204	0.995612
SACI_RS05790	805.858	-0.133691	0.140652	-0.950504	0.341856	0.995612
SACI_RS05795	1041.61	0.0372014	0.155999	0.238472	0.811515	0.995612
SACI_RS05800	2244.96	0.0217211	0.12676	0.171356	0.863944	0.995612
SACI_RS05815	178.952	0.0324625	0.224911	0.144335	0.885236	0.995612
SACI_RS05820	53.8615	-0.0247528	0.38045	-0.0650618	0.948125	0.995612
SACI_RS05825	58.8817	0.182241	0.366318	0.497494	0.618841	0.995612
SACI_RS05840	311.023	0.117951	0.188284	0.626451	0.531019	0.995612
SACI_RS05845	879.791	0.0769466	0.140133	0.549097	0.582939	0.995612
SACI_RS05860	1015.95	-0.0758673	0.133776	-0.56712	0.570633	0.995612
SACI_RS05870	1370.45	-0.0406828	0.134671	-0.302089	0.762584	0.995612
SACI_RS05875	229.529	0.0945168	0.217594	0.434372	0.664019	0.995612
SACI_RS05880	83.6783	0.138053	0.314523	0.438928	0.660714	0.995612
SACI_RS05885	90.8254	0.264261	0.314335	0.840697	0.400517	0.995612
SACI_RS05905	110.363	0.190893	0.280327	0.680967	0.495892	0.995612
SACI_RS05920	600.219	-0.0789115	0.14727	-0.53583	0.592076	0.995612
SACI_RS05925	1015.67	-0.0192197	0.146071	-0.131578	0.895318	0.995612
SACI_RS05930	212.989	-0.187344	0.22738	-0.823924	0.409983	0.995612
SACI_RS05935	149.185	-0.223282	0.243008	-0.918827	0.358186	0.995612
SACI_RS05940	224.214	-0.115235	0.204115	-0.564561	0.572372	0.995612
SACI_RS05955	1053.97	0.134986	0.147261	0.916646	0.359328	0.995612
SACI_RS05960	757.26	-0.00903099	0.143928	-0.0627468	0.949968	0.995612
SACI_RS05970	41.9654	0.248713	0.434361	0.572596	0.566918	0.995612
SACI_RS05975	230.942	0.0550841	0.203535	0.270637	0.78667	0.995612
SACI_RS05980	237.633	0.0947321	0.199281	0.47537	0.634523	0.995612
SACI_RS05985	106.727	0.0586733	0.294937	0.198935	0.842314	0.995612
SACI_RS05990	201.583	-0.0893282	0.218797	-0.40827	0.683075	0.995612
SACI_RS05995	429.935	0.112182	0.163548	0.685924	0.492761	0.995612
SACI_RS06010	235.195	0.0261681	0.20461	0.127893	0.898234	0.995612
SACI_RS06020	304.543	0.0423136	0.187437	0.225748	0.821397	0.995612
SACI_RS06025	2293.41	-0.0918061	0.113325	-0.810111	0.417876	0.995612
SACI_RS06030	142.085	-0.113575	0.246429	-0.460884	0.644882	0.995612
SACI_RS06035	138.265	-0.145839	0.250933	-0.581186	0.561115	0.995612
SACI_RS06040	3188.94	0.0624826	0.112857	0.553643	0.579823	0.995612
SACI_RS06050	417.831	0.13685	0.182694	0.749068	0.453816	0.995612
SACI_RS06055	2.485	-0.226855	1.68557	-0.134586	0.892939	0.995612
SACI_RS06060	83.9395	-0.259991	0.318098	-0.817328	0.413741	0.995612
SACI_RS06085	13791.4	-0.0585844	0.10036	-0.583743	0.559394	0.995612
SACI_RS06090	1453.11	-0.0547372	0.120176	-0.455474	0.648768	0.995612
SACI_RS06100	954.832	-0.0426151	0.130506	-0.326537	0.744018	0.995612
SACI_RS06105	130.789	0.0458895	0.258987	0.177188	0.85936	0.995612
SACI_RS06110	316.745	-0.0359578	0.179612	-0.200197	0.841327	0.995612
SACI_RS06120	612.965	-0.0959575	0.158546	-0.605234	0.545024	0.995612
SACI_RS06130	189.275	-0.175747	0.23767	-0.739459	0.459628	0.995612
SACI_RS06140	113.558	-0.162782	0.277272	-0.587086	0.557146	0.995612
SACI_RS06150	273.132	-0.187001	0.189732	-0.985602	0.324329	0.995612
SACI_RS06160	189.226	-0.228544	0.236259	-0.967345	0.333371	0.995612
SACI_RS06170	65.1429	0.29936	0.362956	0.824783	0.409495	0.995612
SACI_RS06180	411.567	0.031095	0.168771	0.184243	0.853822	0.995612
SACI_RS06185	434.049	0.0212948	0.162396	0.131129	0.895673	0.995612
SACI_RS06195	521.838	-0.0245929	0.153453	-0.160263	0.872674	0.995612
SACI_RS06200	467.596	-0.142019	0.159733	-0.889099	0.37395	0.995612
SACI_RS06220	388.061	0.0997667	0.168989	0.590373	0.554941	0.995612
SACI_RS06240	123.111	-0.0254504	0.272585	-0.0933669	0.925612	0.995612
SACI_RS06250	2806.97	0.0196999	0.125053	0.157532	0.874826	0.995612
SACI_RS06255	194.259	-0.0562706	0.21947	-0.256393	0.797648	0.995612
SACI_RS06260	626.072	-0.0806619	0.145001	-0.556287	0.578015	0.995612
SACI_RS06290	3743.49	0.039243	0.116276	0.337499	0.735741	0.995612
SACI_RS06300	4000.89	-0.0992592	0.115376	-0.860314	0.389616	0.995612
SACI_RS06305	384.171	-0.0822195	0.186346	-0.44122	0.659054	0.995612
SACI_RS06310	6551.63	-0.0792789	0.106123	-0.747044	0.455037	0.995612
SACI_RS06325	101.843	0.136985	0.291131	0.470525	0.63798	0.995612
SACI_RS06345	136.365	-0.208797	0.25465	-0.819939	0.412251	0.995612
SACI_RS06350	388.491	-0.0281089	0.170682	-0.164686	0.869191	0.995612
SACI_RS06365	1376.93	-0.117291	0.141574	-0.828476	0.407401	0.995612
SACI_RS06370	336.595	0.132131	0.178117	0.741824	0.458194	0.995612
SACI_RS06375	144.167	0.0829857	0.246336	0.33688	0.736207	0.995612
SACI_RS06380	438.821	0.0180376	0.163218	0.110512	0.912003	0.995612
SACI_RS06390	457.644	-0.0141679	0.158913	-0.0891553	0.928958	0.995612
SACI_RS06395	1177.47	0.0393542	0.127775	0.307996	0.758085	0.995612
SACI_RS06405	554.742	-0.0237709	0.15944	-0.14909	0.881482	0.995612
SACI_RS06410	2544.29	0.0126833	0.12476	0.101661	0.919025	0.995612
SACI_RS06420	411.438	-0.143069	0.179532	-0.796899	0.42551	0.995612
SACI_RS06430	300.566	0.0714841	0.186106	0.384105	0.700901	0.995612
SACI_RS06435	2419.49	0.0408666	0.116087	0.352033	0.724814	0.995612
SACI_RS06440	3835.74	0.0403296	0.110363	0.365428	0.714792	0.995612
SACI_RS06450	1608.07	-0.00793956	0.118683	-0.0668972	0.946664	0.995612
SACI_RS06455	2501.27	-0.0378988	0.115064	-0.329372	0.741874	0.995612
SACI_RS06460	399.948	-0.145678	0.166611	-0.87436	0.381922	0.995612
SACI_RS06490	1331.82	-0.094322	0.124008	-0.760611	0.44689	0.995612
SACI_RS06500	2025.77	0.015565	0.137927	0.11285	0.91015	0.995612
SACI_RS06505	521.149	0.079587	0.183367	0.434032	0.664265	0.995612
SACI_RS06510	2910.95	0.0373633	0.123395	0.302795	0.762046	0.995612
SACI_RS06515	4218.6	0.133965	0.131421	1.01935	0.308035	0.995612
SACI_RS06520	4827.39	-0.103926	0.105887	-0.981475	0.326359	0.995612
SACI_RS06525	777.958	-0.110523	0.163432	-0.676267	0.498871	0.995612
SACI_RS06530	31.5276	0.0834975	0.487176	0.171391	0.863916	0.995612
SACI_RS06540	419.535	0.0104463	0.165968	0.0629415	0.949813	0.995612
SACI_RS06545	1676.09	0.0846332	0.120948	0.699746	0.484086	0.995612
SACI_RS06555	197.35	0.0423032	0.222941	0.18975	0.849505	0.995612
SACI_RS06560	601.693	-0.0745178	0.153656	-0.484964	0.627702	0.995612
SACI_RS06565	7630.73	-0.0218864	0.104036	-0.210373	0.833376	0.995612
SACI_RS06570	6369.98	-0.0182876	0.103501	-0.17669	0.859752	0.995612
SACI_RS06575	5862.68	-0.0760193	0.103394	-0.735237	0.462195	0.995612
SACI_RS06580	1063.46	0.0296197	0.128268	0.230921	0.817377	0.995612
SACI_RS06585	1351.7	-0.0332081	0.125206	-0.265229	0.790833	0.995612
SACI_RS06590	34.8535	0.0748491	0.473777	0.157984	0.874469	0.995612
SACI_RS06605	849.372	0.0990649	0.134656	0.735688	0.461921	0.995612
SACI_RS06610	968.932	-0.0217271	0.133216	-0.163097	0.870442	0.995612
SACI_RS06620	498.861	-0.151179	0.172187	-0.877994	0.379947	0.995612
SACI_RS06635	1387.47	0.116897	0.13063	0.894874	0.370854	0.995612
SACI_RS06650	1552.45	-0.0977946	0.12497	-0.782544	0.433895	0.995612
SACI_RS06670	9.30719	0.249081	0.890125	0.279827	0.779611	0.995612
SACI_RS06675	1476.68	-0.0350741	0.121401	-0.288912	0.772649	0.995612
SACI_RS06685	1356.4	-0.0347256	0.125016	-0.277769	0.78119	0.995612
SACI_RS06700	38014	0.0733821	0.129574	0.566336	0.571166	0.995612
SACI_RS06705	136.543	-0.078823	0.263441	-0.299206	0.764783	0.995612
SACI_RS06710	883.78	-0.0168771	0.141143	-0.119574	0.90482	0.995612
SACI_RS06720	540.53	-0.0252648	0.154127	-0.163922	0.869793	0.995612
SACI_RS06725	289.965	0.0220293	0.185546	0.118727	0.905492	0.995612
SACI_RS06735	506.284	0.0810756	0.156927	0.516645	0.605404	0.995612
SACI_RS06750	3743.46	0.087166	0.123334	0.706749	0.479722	0.995612
SACI_RS06765	440.405	0.0519942	0.162141	0.320673	0.748458	0.995612
SACI_RS06780	3951.51	-0.0125895	0.113371	-0.111047	0.911579	0.995612
SACI_RS06790	1661.36	-0.106011	0.120706	-0.87826	0.379803	0.995612
SACI_RS06795	160.068	0.0763759	0.257713	0.296361	0.766955	0.995612
SACI_RS06825	262.943	-0.14092	0.200821	-0.701718	0.482855	0.995612
SACI_RS06830	580.34	0.158412	0.154316	1.02655	0.304634	0.995612
SACI_RS06840	3146.44	-0.0311463	0.111783	-0.278631	0.780528	0.995612
SACI_RS06845	213.816	0.0750657	0.210225	0.357072	0.721038	0.995612
SACI_RS06855	83.4908	0.0709727	0.319741	0.221969	0.824338	0.995612
SACI_RS06860	226.41	0.14505	0.219287	0.661463	0.508316	0.995612
SACI_RS06865	272.388	-0.0470892	0.190608	-0.247047	0.804872	0.995612
SACI_RS06875	1089.99	0.0178028	0.134467	0.132395	0.894672	0.995612
SACI_RS06885	47.873	-0.300715	0.410386	-0.732762	0.463704	0.995612
SACI_RS06890	2.24264	-0.407259	1.82632	-0.222995	0.82354	0.995612
SACI_RS06895	738.758	-0.116828	0.142211	-0.821513	0.411354	0.995612
SACI_RS06900	26.0662	0.156187	0.537062	0.290817	0.771192	0.995612
SACI_RS06905	27.8918	0.0338236	0.534784	0.0632472	0.94957	0.995612
SACI_RS06910	567.062	-0.0729396	0.16135	-0.452058	0.651227	0.995612
SACI_RS06930	305.37	-0.0968268	0.194274	-0.498403	0.6182	0.995612
SACI_RS06935	2.56658	-0.704926	1.74452	-0.404079	0.686154	0.995612
SACI_RS06940	111.895	0.0685249	0.274363	0.24976	0.802773	0.995612
SACI_RS06945	2645.39	0.0613106	0.116494	0.526301	0.598679	0.995612
SACI_RS06975	241.094	-0.0670735	0.214169	-0.313181	0.754143	0.995612
SACI_RS06985	2305.42	-0.0860945	0.112682	-0.764046	0.44484	0.995612
SACI_RS06995	1184.48	-0.0187866	0.133921	-0.140281	0.888438	0.995612
SACI_RS07005	120.753	-0.0670848	0.272733	-0.245972	0.805704	0.995612
SACI_RS07010	224.795	-0.0691035	0.217405	-0.317856	0.750594	0.995612
SACI_RS07020	1050.57	0.01006	0.136137	0.0738957	0.941093	0.995612
SACI_RS07030	509.62	0.0562739	0.161573	0.348289	0.727623	0.995612
SACI_RS07035	88.1155	0.14817	0.308647	0.480064	0.631182	0.995612
SACI_RS07040	70.3834	0.122239	0.438262	0.278918	0.780308	0.995612
SACI_RS07045	1834.92	0.0177171	0.126572	0.139977	0.888678	0.995612
SACI_RS07055	872.283	-0.0170025	0.146969	-0.115688	0.9079	0.995612
SACI_RS07060	1049.95	-0.0164351	0.131002	-0.125457	0.900162	0.995612
SACI_RS07065	1441.63	0.0075469	0.120934	0.0624052	0.95024	0.995612
SACI_RS07080	445.947	-0.130341	0.166861	-0.781135	0.434723	0.995612
SACI_RS07090	155.374	-0.140522	0.241859	-0.581009	0.561235	0.995612
SACI_RS07095	130.685	-0.242472	0.254574	-0.952464	0.340862	0.995612
SACI_RS07105	1401.86	0.0131833	0.129897	0.10149	0.919161	0.995612
SACI_RS07120	153.689	-0.0536235	0.23975	-0.223664	0.823019	0.995612
SACI_RS07125	846.137	0.126572	0.148823	0.850484	0.395056	0.995612
SACI_RS07145	171.224	0.117141	0.229296	0.510872	0.609441	0.995612
SACI_RS07150	92.6392	-0.0823616	0.296319	-0.277949	0.781051	0.995612
SACI_RS07160	1207.34	0.126451	0.134108	0.942902	0.345731	0.995612
SACI_RS07165	745.343	-0.0471805	0.147357	-0.320178	0.748834	0.995612
SACI_RS07170	638.005	0.0729793	0.144785	0.504052	0.614225	0.995612
SACI_RS07175	2003.04	-0.0240623	0.133558	-0.180164	0.857024	0.995612
SACI_RS07185	506.852	-0.115495	0.155162	-0.744355	0.456662	0.995612
SACI_RS07200	339.038	0.0804482	0.176268	0.456397	0.648105	0.995612
SACI_RS07210	1736.15	0.1103	0.120649	0.914224	0.360599	0.995612
SACI_RS07215	1792.27	-0.0580789	0.129685	-0.447845	0.654265	0.995612
SACI_RS07220	917.173	-0.132125	0.134255	-0.984134	0.32505	0.995612
SACI_RS07230	624.227	-0.109833	0.167168	-0.657022	0.511166	0.995612
SACI_RS07240	813.312	0.08163	0.135827	0.600983	0.547851	0.995612
SACI_RS07245	590.875	0.113811	0.152718	0.745235	0.45613	0.995612
SACI_RS07250	3085.13	-0.057236	0.109676	-0.521865	0.601764	0.995612
SACI_RS07270	449.383	0.0980712	0.163647	0.599286	0.548982	0.995612
SACI_RS07275	72.0529	-0.0376398	0.341028	-0.110372	0.912115	0.995612
SACI_RS07280	68.6942	0.0344125	0.383546	0.089722	0.928508	0.995612
SACI_RS07285	6.78648	0.232905	1.03454	0.22513	0.821879	0.995612
SACI_RS07300	1.67323	-0.190021	2.10666	-0.0902001	0.928128	0.995612
SACI_RS07315	599.847	0.147699	0.147513	1.00126	0.316701	0.995612
SACI_RS07345	60.8956	-0.103036	0.369048	-0.279195	0.780095	0.995612
SACI_RS07355	1546.75	-0.024486	0.121472	-0.201577	0.840247	0.995612
SACI_RS07365	403.798	-0.0474777	0.169723	-0.279736	0.77968	0.995612
SACI_RS07370	1731	-0.0853135	0.121505	-0.702143	0.48259	0.995612
SACI_RS07375	12752.8	-0.0382232	0.112398	-0.340069	0.733805	0.995612
SACI_RS07400	2276.27	-0.103665	0.114624	-0.904392	0.365787	0.995612
SACI_RS07405	879.73	0.111707	0.14624	0.763866	0.444947	0.995612
SACI_RS07425	284.572	0.139393	0.187086	0.745073	0.456228	0.995612
SACI_RS07445	155.527	-0.0564936	0.243563	-0.231946	0.81658	0.995612
SACI_RS07450	136.229	0.0233525	0.253748	0.0920303	0.926674	0.995612
SACI_RS07460	252.132	-0.135785	0.195329	-0.695159	0.486956	0.995612
SACI_RS07465	52.0776	-0.0325788	0.385888	-0.0844255	0.932718	0.995612
SACI_RS07480	201.876	-0.132672	0.218706	-0.606621	0.544103	0.995612
SACI_RS07500	148.59	-0.253292	0.251604	-1.00671	0.314075	0.995612
SACI_RS07505	1144.05	-0.0792149	0.128371	-0.617078	0.537183	0.995612
SACI_RS07510	368.588	0.110949	0.175002	0.633987	0.52609	0.995612
SACI_RS07535	63.9285	-0.0672171	0.352135	-0.190885	0.848616	0.995612
SACI_RS07545	70.1533	-0.0200154	0.334231	-0.0598849	0.952247	0.995612
SACI_RS07565	1105.71	0.0263877	0.127047	0.207699	0.835464	0.995612
SACI_RS07570	1036.25	0.0746961	0.173913	0.429503	0.667557	0.995612
SACI_RS07580	668.261	0.107174	0.142685	0.751125	0.452578	0.995612
SACI_RS07590	445.977	0.0213118	0.167246	0.127428	0.898602	0.995612
SACI_RS07595	364.549	-0.0259047	0.187245	-0.138347	0.889966	0.995612
SACI_RS07610	593.91	-0.169422	0.173691	-0.975424	0.32935	0.995612
SACI_RS07615	1607.53	0.0120912	0.13165	0.0918436	0.926822	0.995612
SACI_RS07620	7.45221	0.282742	1.01057	0.279784	0.779643	0.995612
SACI_RS07625	35.2837	0.317117	0.478109	0.663273	0.507156	0.995612
SACI_RS07640	345.908	-0.0857271	0.175708	-0.487896	0.625624	0.995612
SACI_RS07645	117.628	-0.249609	0.27496	-0.907803	0.363982	0.995612
SACI_RS07650	552.36	-0.0598363	0.152888	-0.391374	0.695521	0.995612
SACI_RS07715	294.945	0.179353	0.188925	0.949335	0.34245	0.995612
SACI_RS07730	2001.72	-0.0515648	0.130439	-0.395317	0.692609	0.995612
SACI_RS07735	5756.19	-0.0613275	0.109931	-0.557873	0.576931	0.995612
SACI_RS07745	323.536	-0.153553	0.180935	-0.848663	0.396069	0.995612
SACI_RS07750	205.14	0.0242711	0.211964	0.114505	0.908837	0.995612
SACI_RS07755	398.254	-0.0482736	0.166403	-0.2901	0.77174	0.995612
SACI_RS07760	85.7264	0.155399	0.30816	0.50428	0.614065	0.995612
SACI_RS07765	126.952	0.242277	0.260259	0.930908	0.351901	0.995612
SACI_RS07770	736.738	0.0826273	0.139085	0.594079	0.552459	0.995612
SACI_RS07780	47.0865	-0.251929	0.408219	-0.617141	0.537142	0.995612
SACI_RS07785	1049.71	-0.0110571	0.129459	-0.0854096	0.931936	0.995612
SACI_RS07795	280.446	0.102951	0.195049	0.527819	0.597625	0.995612
SACI_RS07800	1838.05	0.0740804	0.117009	0.633119	0.526656	0.995612
SACI_RS07805	320.042	0.169577	0.181517	0.934218	0.350191	0.995612
SACI_RS07810	288.435	0.0120311	0.188571	0.0638014	0.949128	0.995612
SACI_RS07815	599.169	-0.12129	0.152224	-0.796781	0.425578	0.995612
SACI_RS07825	2244.75	-0.0606885	0.125564	-0.483327	0.628863	0.995612
SACI_RS07830	369.845	-0.0639405	0.17078	-0.374403	0.708104	0.995612
SACI_RS07835	702.298	-0.0318338	0.141721	-0.224623	0.822272	0.995612
SACI_RS07840	1761.78	-0.045709	0.128757	-0.355002	0.722588	0.995612
SACI_RS07845	1611.1	-0.115284	0.121441	-0.949303	0.342467	0.995612
SACI_RS07850	1169.81	-0.0167409	0.12717	-0.131641	0.895268	0.995612
SACI_RS07855	498.784	0.0907269	0.156229	0.580732	0.561421	0.995612
SACI_RS07865	346.887	-0.025502	0.174813	-0.145882	0.884015	0.995612
SACI_RS07870	53.3636	-0.177058	0.388212	-0.456087	0.648328	0.995612
SACI_RS07880	60.1575	-0.0911634	0.359951	-0.253266	0.800063	0.995612
SACI_RS07885	272.994	0.12683	0.190841	0.664588	0.506314	0.995612
SACI_RS07890	618.71	0.113391	0.151817	0.746891	0.455129	0.995612
SACI_RS07900	341.804	-0.153854	0.189653	-0.811237	0.41723	0.995612
SACI_RS07915	236.46	0.0515684	0.211432	0.2439	0.807308	0.995612
SACI_RS07920	409.224	0.0644526	0.167729	0.384266	0.700781	0.995612
SACI_RS07930	1585.21	-0.110144	0.120237	-0.916057	0.359637	0.995612
SACI_RS07940	556.477	0.0250616	0.152519	0.164318	0.869481	0.995612
SACI_RS07945	3025.56	-0.0339724	0.111204	-0.305496	0.759988	0.995612
SACI_RS07950	464.449	0.120139	0.164576	0.729989	0.465397	0.995612
SACI_RS07970	409.035	-0.143575	0.169577	-0.846667	0.397181	0.995612
SACI_RS07975	619.417	-0.0495331	0.15192	-0.326047	0.744389	0.995612
SACI_RS07980	316.624	0.108629	0.188106	0.577489	0.563609	0.995612
SACI_RS07985	492.055	-0.0900445	0.15605	-0.577024	0.563923	0.995612
SACI_RS07995	226.107	0.158944	0.206887	0.768262	0.442332	0.995612
SACI_RS08005	166.415	-0.0215127	0.238435	-0.0902244	0.928109	0.995612
SACI_RS08015	1707.26	-0.096108	0.119053	-0.807267	0.419512	0.995612
SACI_RS08020	7568.78	0.0366513	0.110548	0.331542	0.740235	0.995612
SACI_RS08035	3381.33	0.0478888	0.108031	0.443287	0.657558	0.995612
SACI_RS08040	1.7828	-1.69532	2.1342	-0.794361	0.426985	0.995612
SACI_RS08045	721.122	-0.12057	0.188796	-0.638623	0.523068	0.995612
SACI_RS08050	287.121	0.164277	0.19595	0.838364	0.401826	0.995612
SACI_RS08055	73.0128	0.19435	0.328475	0.591675	0.554068	0.995612
SACI_RS08070	1108	-0.0909303	0.130131	-0.698762	0.484701	0.995612
SACI_RS08075	564.548	-0.05644	0.149374	-0.377844	0.705546	0.995612
SACI_RS08100	98.2277	-0.157641	0.30148	-0.52289	0.601051	0.995612
SACI_RS08105	299.17	0.0108236	0.185164	0.0584545	0.953387	0.995612
SACI_RS08110	148.498	0.113416	0.241986	0.46869	0.639291	0.995612
SACI_RS08115	470.319	0.0419037	0.16028	0.261441	0.793753	0.995612
SACI_RS08120	76.7479	0.0447101	0.324389	0.137829	0.890376	0.995612
SACI_RS08130	569.071	-0.075047	0.15884	-0.47247	0.636592	0.995612
SACI_RS08145	369.52	0.182072	0.18535	0.982314	0.325945	0.995612
SACI_RS08150	233.47	-0.0160886	0.22265	-0.0722597	0.942395	0.995612
SACI_RS08155	114.35	-0.0463384	0.285169	-0.162494	0.870916	0.995612
SACI_RS08160	143.775	0.0983178	0.244939	0.401397	0.688128	0.995612
SACI_RS08165	230.388	0.136015	0.202965	0.670142	0.502768	0.995612
SACI_RS08170	489.84	0.0488393	0.161379	0.302637	0.762166	0.995612
SACI_RS08175	396.294	0.0839886	0.173751	0.483385	0.628822	0.995612
SACI_RS08180	179.56	-0.197695	0.223751	-0.883549	0.37694	0.995612
SACI_RS08190	2304.8	-0.110513	0.11771	-0.938855	0.347805	0.995612
SACI_RS08200	94.6158	0.0369228	0.314099	0.117551	0.906423	0.995612
SACI_RS08215	120.854	0.0304122	0.287001	0.105965	0.91561	0.995612
SACI_RS08225	179.829	0.0844361	0.224064	0.376838	0.706294	0.995612
SACI_RS08235	393.126	0.0895123	0.172446	0.519073	0.60371	0.995612
SACI_RS08240	402.648	-0.0746774	0.415694	-0.179645	0.857431	0.995612
SACI_RS08245	489.04	0.0898932	0.166055	0.541347	0.588268	0.995612
SACI_RS08250	598.459	-0.126929	0.149443	-0.849346	0.395689	0.995612
SACI_RS08255	900.457	0.0880664	0.155682	0.565683	0.571609	0.995612
SACI_RS08260	115.368	0.211604	0.285342	0.741581	0.458341	0.995612
SACI_RS08265	192.903	0.120932	0.2193	0.551445	0.581328	0.995612
SACI_RS08270	306.222	-0.122884	0.21765	-0.564595	0.572349	0.995612
SACI_RS08285	29.3819	0.267763	0.52605	0.509007	0.610748	0.995612
SACI_RS08290	14.4232	0.0430253	0.707982	0.0607718	0.951541	0.995612
SACI_RS08295	18.2016	0.085386	0.648169	0.131734	0.895195	0.995612
SACI_RS08305	1174.74	-0.018579	0.12853	-0.14455	0.885066	0.995612
SACI_RS08310	648.666	-0.137712	0.162824	-0.845774	0.397679	0.995612
SACI_RS08315	125.586	-0.235282	0.260327	-0.903796	0.366104	0.995612
SACI_RS08320	79.3668	-0.111712	0.329998	-0.338523	0.734969	0.995612
SACI_RS08325	2455.2	0.0214357	0.112628	0.190322	0.849057	0.995612
SACI_RS08330	999.319	0.0135176	0.131511	0.102787	0.918132	0.995612
SACI_RS08335	2.7868	-0.857137	1.6549	-0.517939	0.604501	0.995612
SACI_RS08340	70.5575	0.0503794	0.357581	0.14089	0.887957	0.995612
SACI_RS08345	14.8963	-0.048516	0.697319	-0.0695751	0.944532	0.995612
SACI_RS08350	11.5169	-0.284651	0.793053	-0.358931	0.719646	0.995612
SACI_RS08355	1375.85	-0.0509599	0.121303	-0.420103	0.67441	0.995612
SACI_RS08370	79.1161	0.187101	0.323662	0.578074	0.563214	0.995612
SACI_RS08375	199.875	-0.202874	0.215445	-0.941653	0.346371	0.995612
SACI_RS08380	2972.02	0.0539944	0.130722	0.413047	0.679572	0.995612
SACI_RS08385	108.929	0.027621	0.280667	0.0984118	0.921605	0.995612
SACI_RS08390	58.7443	0.105444	0.362953	0.290518	0.77142	0.995612
SACI_RS08395	61.2005	0.264077	0.378054	0.698518	0.484853	0.995612
SACI_RS08400	952.472	0.127176	0.130776	0.972479	0.330813	0.995612
SACI_RS08405	49.0075	0.178759	0.395569	0.451903	0.651339	0.995612
SACI_RS08425	9939.26	-0.0362113	0.102553	-0.353098	0.724015	0.995612
SACI_RS08430	6141.01	0.0971537	0.104646	0.928402	0.353199	0.995612
SACI_RS08435	4303.17	-0.0605398	0.112676	-0.537293	0.591065	0.995612
SACI_RS08440	3378.17	-0.0679915	0.1127	-0.603298	0.54631	0.995612
SACI_RS08445	308.209	-0.141164	0.186754	-0.75588	0.449721	0.995612
SACI_RS08450	1317.28	-0.116083	0.122612	-0.946751	0.343766	0.995612
SACI_RS08455	114.909	0.244012	0.280271	0.87063	0.383956	0.995612
SACI_RS08465	64.5383	-0.0485844	0.350572	-0.138586	0.889777	0.995612
SACI_RS08470	108.607	0.126239	0.279864	0.451072	0.651938	0.995612
SACI_RS08475	179.752	0.169527	0.24119	0.702875	0.482134	0.995612
SACI_RS08480	97.9392	-0.0775194	0.295904	-0.261974	0.793341	0.995612
SACI_RS08485	71.7011	0.277669	0.331943	0.836497	0.402876	0.995612
SACI_RS08495	63.9608	0.118643	0.356762	0.332555	0.73947	0.995612
SACI_RS08500	860.688	0.010432	0.139842	0.0745984	0.940534	0.995612
SACI_RS08505	356.22	0.121379	0.185711	0.653593	0.513374	0.995612
SACI_RS08515	206.508	-0.169666	0.214798	-0.789887	0.429594	0.995612
SACI_RS08520	494.541	-0.0287525	0.158464	-0.181445	0.856018	0.995612
SACI_RS08525	53.3836	0.144433	0.387332	0.372892	0.709229	0.995612
SACI_RS08530	2516.82	0.074771	0.112848	0.662584	0.507597	0.995612
SACI_RS08535	293.012	0.200467	0.198177	1.01155	0.311752	0.995612
SACI_RS08550	2723.25	-0.0393265	0.117736	-0.334022	0.738363	0.995612
SACI_RS08560	868.985	0.0418315	0.137773	0.303626	0.761413	0.995612
SACI_RS08575	25.7409	-0.131524	0.547121	-0.240393	0.810025	0.995612
SACI_RS08580	18.4924	0.435749	0.672081	0.648358	0.516753	0.995612
SACI_RS08585	23.9006	0.0654903	0.567083	0.115486	0.90806	0.995612
SACI_RS08590	10.6328	0.48143	0.886049	0.543345	0.586892	0.995612
SACI_RS08595	70.291	0.2418	0.341922	0.707178	0.479456	0.995612
SACI_RS08605	51.9842	-0.112476	0.430272	-0.261407	0.793778	0.995612
SACI_RS08610	1016.09	0.0565499	0.129969	0.435104	0.663487	0.995612
SACI_RS08615	741.563	0.154136	0.155956	0.988329	0.322991	0.995612
SACI_RS08625	7684.69	-0.0248322	0.120739	-0.205668	0.83705	0.995612
SACI_RS08630	818.744	0.0341602	0.138393	0.246834	0.805037	0.995612
SACI_RS08635	2458.1	-0.0535378	0.140355	-0.381446	0.702872	0.995612
SACI_RS08640	44.0316	-0.231678	0.423878	-0.546568	0.584676	0.995612
SACI_RS08650	42.7586	0.121028	0.430086	0.281403	0.778401	0.995612
SACI_RS08655	207.576	0.144657	0.21494	0.673009	0.500942	0.995612
SACI_RS08680	58.9389	-0.352778	0.375458	-0.939592	0.347427	0.995612
SACI_RS08690	222.315	0.0423217	0.206353	0.205094	0.837499	0.995612
SACI_RS08695	124.513	-0.112438	0.270086	-0.416306	0.677186	0.995612
SACI_RS08700	1.85112	-0.446084	2.00738	-0.222222	0.824141	0.995612
SACI_RS08705	715.61	-0.108103	0.145921	-0.740832	0.458795	0.995612
SACI_RS08710	298.588	0.129885	0.189599	0.685052	0.493311	0.995612
SACI_RS08715	267.233	-0.137186	0.217378	-0.631095	0.527978	0.995612
SACI_RS08720	148.738	-0.0660291	0.24065	-0.274378	0.783794	0.995612
SACI_RS08725	246.819	-0.153485	0.198498	-0.77323	0.439386	0.995612
SACI_RS08735	10.9396	0.721164	0.851262	0.84717	0.3969	0.995612
SACI_RS08745	446.047	-0.161274	0.165661	-0.973517	0.330296	0.995612
SACI_RS08750	605.168	0.0669137	0.159326	0.41998	0.6745	0.995612
SACI_RS08755	270.669	-0.0531808	0.193203	-0.275259	0.783118	0.995612
SACI_RS08760	533.619	0.0324222	0.159273	0.203563	0.838695	0.995612
SACI_RS08770	40.2916	-0.135161	0.465291	-0.290487	0.771443	0.995612
SACI_RS08775	636.588	0.0513895	0.149459	0.343837	0.730969	0.995612
SACI_RS08785	312.835	0.170378	0.20143	0.845843	0.397641	0.995612
SACI_RS08790	297.613	-0.134289	0.201613	-0.666074	0.505364	0.995612
SACI_RS08795	499.234	0.0485054	0.162569	0.298368	0.765422	0.995612
SACI_RS08815	187.46	0.101653	0.228711	0.444459	0.656711	0.995612
SACI_RS08830	408.253	0.105957	0.167127	0.633992	0.526086	0.995612
SACI_RS08835	1331.15	-0.130392	0.142301	-0.916309	0.359505	0.995612
SACI_RS08840	8.98218	-0.157443	0.939211	-0.167633	0.866872	0.995612
SACI_RS08845	37.6382	0.162738	0.447232	0.363879	0.715948	0.995612
SACI_RS08855	153.303	0.0892148	0.245306	0.363688	0.716091	0.995612
SACI_RS08865	663.881	0.128566	0.150265	0.855596	0.392221	0.995612
SACI_RS08870	199.155	-0.0149036	0.216384	-0.0688758	0.945088	0.995612
SACI_RS08890	60.4535	0.294018	0.357692	0.821985	0.411086	0.995612
SACI_RS08895	1.84727	-1.05194	2.02994	-0.51821	0.604311	0.995612
SACI_RS08900	447.927	0.0752228	0.161859	0.464742	0.642116	0.995612
SACI_RS08910	208.391	-0.0691091	0.233368	-0.296138	0.767125	0.995612
SACI_RS08915	1009	0.0897283	0.132074	0.67938	0.496897	0.995612
SACI_RS08950	687.135	-0.135501	0.146323	-0.926041	0.354424	0.995612
SACI_RS08955	398.319	-0.0569975	0.170418	-0.334457	0.738035	0.995612
SACI_RS08960	458.575	0.0954791	0.191459	0.498693	0.617996	0.995612
SACI_RS08970	1708.06	0.059602	0.11942	0.499094	0.617713	0.995612
SACI_RS08975	1713.34	0.138591	0.14093	0.983404	0.325409	0.995612
SACI_RS08980	4.93921	0.74757	1.21201	0.616801	0.537366	0.995612
SACI_RS08985	8.24721	0.431778	0.993396	0.434648	0.663818	0.995612
SACI_RS08990	604.398	0.119087	0.149319	0.797534	0.425141	0.995612
SACI_RS09000	1816.71	-0.00832053	0.139312	-0.0597258	0.952374	0.995612
SACI_RS09005	2.00139	1.29779	2.10502	0.616519	0.537552	0.995612
SACI_RS09010	1640.92	-0.054421	0.132754	-0.409937	0.681852	0.995612
SACI_RS09020	2530.42	-0.0733741	0.120695	-0.60793	0.543234	0.995612
SACI_RS09035	159.427	-0.219205	0.235633	-0.930282	0.352225	0.995612
SACI_RS09040	50.662	0.318075	0.392596	0.810183	0.417835	0.995612
SACI_RS09045	158.901	-0.0492336	0.25282	-0.194738	0.845598	0.995612
SACI_RS09055	64.058	-0.220483	0.352532	-0.625427	0.531691	0.995612
SACI_RS09060	85.54	0.0297425	0.323833	0.0918452	0.926821	0.995612
SACI_RS09070	735.077	-0.0714618	0.140564	-0.508394	0.611177	0.995612
SACI_RS09075	11.6077	0.285372	0.801372	0.356104	0.721763	0.995612
SACI_RS09085	629.31	0.0635534	0.152921	0.415596	0.677706	0.995612
SACI_RS09090	191.877	0.152176	0.234824	0.648043	0.516957	0.995612
SACI_RS09105	10.6708	0.279041	0.843292	0.330895	0.740724	0.995612
SACI_RS09110	251.26	0.0662421	0.204271	0.324286	0.745722	0.995612
SACI_RS09115	1014.73	0.0197981	0.131754	0.150266	0.880554	0.995612
SACI_RS09120	174.575	-0.044285	0.23131	-0.191453	0.848171	0.995612
SACI_RS09125	352.703	-0.121458	0.17892	-0.678836	0.497242	0.995612
SACI_RS09130	368.59	-0.0212378	0.181755	-0.116849	0.90698	0.995612
SACI_RS09135	275.621	-0.0932011	0.189026	-0.493059	0.621971	0.995612
SACI_RS09140	2074.76	-0.0924167	0.113749	-0.812465	0.416525	0.995612
SACI_RS09150	3.33319	0.840496	1.48008	0.567871	0.570122	0.995612
SACI_RS09155	669.065	0.0235559	0.160234	0.147009	0.883125	0.995612
SACI_RS09160	45.6441	0.3134	0.416217	0.752973	0.451466	0.995612
SACI_RS09165	28.5965	-0.0980148	0.513345	-0.190933	0.848578	0.995612
SACI_RS09170	1748.42	0.0485881	0.126198	0.385014	0.700227	0.995612
SACI_RS09180	280.317	0.154194	0.18973	0.812699	0.416391	0.995612
SACI_RS09200	417.323	0.0969373	0.168466	0.575412	0.565013	0.995612
SACI_RS09205	142.627	0.112148	0.245173	0.457423	0.647367	0.995612
SACI_RS09210	585.617	-0.0240061	0.149171	-0.160931	0.872148	0.995612
SACI_RS09215	14.4138	0.362555	0.711837	0.509323	0.610526	0.995612
SACI_RS09220	307.487	0.0979484	0.188931	0.518435	0.604155	0.995612
SACI_RS09225	372.442	-0.163596	0.170295	-0.960663	0.336722	0.995612
SACI_RS09230	1080.16	-0.03193	0.134509	-0.237382	0.81236	0.995612
SACI_RS09235	234.217	0.208591	0.205317	1.01595	0.309655	0.995612
SACI_RS09240	414.733	0.0178179	0.165584	0.107607	0.914307	0.995612
SACI_RS09250	951.594	0.0927047	0.138404	0.669811	0.502979	0.995612
SACI_RS09255	732.076	0.0473417	0.141574	0.334394	0.738082	0.995612
SACI_RS09260	798.736	-0.0792614	0.137561	-0.576191	0.564486	0.995612
SACI_RS09265	420.869	0.0340214	0.16792	0.202604	0.839444	0.995612
SACI_RS09270	8.92346	0.322953	0.907107	0.356025	0.721822	0.995612
SACI_RS09275	2.18203	-0.267308	2.01496	-0.132662	0.894461	0.995612
SACI_RS09280	1.36366	0.494969	2.38427	0.207598	0.835543	0.995612
SACI_RS09285	45.469	0.42905	0.418444	1.02534	0.305201	0.995612
SACI_RS09290	16.5738	0.0649477	0.684839	0.0948365	0.924445	0.995612
SACI_RS09295	138.044	-0.0884639	0.250799	-0.352729	0.724292	0.995612
SACI_RS09300	6.08855	0.235496	1.11197	0.211782	0.832277	0.995612
SACI_RS09305	48.0641	0.163121	0.399841	0.407964	0.6833	0.995612
SACI_RS09310	26.0196	-0.455571	0.543495	-0.838225	0.401904	0.995612
SACI_RS09320	33.7812	0.458666	0.477243	0.961074	0.336515	0.995612
SACI_RS09325	22.2137	0.193536	0.596083	0.32468	0.745424	0.995612
SACI_RS09340	692.995	0.0343148	0.14856	0.230983	0.817328	0.995612
SACI_RS09355	415.55	0.0989938	0.164476	0.601874	0.547258	0.995612
SACI_RS09360	50.4805	0.0275953	0.39892	0.0691751	0.94485	0.995612
SACI_RS09365	390.722	0.344392	0.456042	0.755176	0.450143	0.995612
SACI_RS09370	87.5231	0.120481	0.30799	0.391185	0.69566	0.995612
SACI_RS09390	92.2056	-0.0275851	0.295925	-0.0932163	0.925732	0.995612
SACI_RS09395	77.5334	-0.0322741	0.320842	-0.100592	0.919874	0.995612
SACI_RS09400	153.97	-0.074121	0.24693	-0.30017	0.764047	0.995612
SACI_RS09405	133.257	0.129924	0.253765	0.511984	0.608662	0.995612
SACI_RS09410	1347.1	-0.011582	0.13145	-0.0881099	0.929789	0.995612
SACI_RS09420	288.746	0.0800442	0.187651	0.426558	0.669701	0.995612
SACI_RS09425	439.481	0.653404	0.66757	0.97878	0.327689	0.995612
SACI_RS09430	87.1636	-0.211635	0.306195	-0.691177	0.489454	0.995612
SACI_RS09435	80.1556	-0.131594	0.317322	-0.414702	0.67836	0.995612
SACI_RS09440	431.485	0.154712	0.164648	0.939653	0.347396	0.995612
SACI_RS09445	282.769	0.121303	0.211296	0.574091	0.565906	0.995612
SACI_RS09450	400.293	0.0265947	0.169943	0.156492	0.875646	0.995612
SACI_RS09455	3190.13	0.0163189	0.109154	0.149504	0.881156	0.995612
SACI_RS09460	1041.24	-0.0204086	0.128942	-0.158278	0.874238	0.995612
SACI_RS09465	950.555	-0.0173961	0.131881	-0.131908	0.895057	0.995612
SACI_RS09475	624.061	-0.0484706	0.153413	-0.315948	0.752042	0.995612
SACI_RS09480	195.286	-0.208063	0.227983	-0.912627	0.361439	0.995612
SACI_RS09485	208.008	-0.100291	0.221703	-0.452367	0.651005	0.995612
SACI_RS09490	155.432	-0.0870258	0.244642	-0.355728	0.722045	0.995612
SACI_RS09495	1445.26	-0.103403	0.121674	-0.849834	0.395418	0.995612
SACI_RS09515	157.345	0.167828	0.237529	0.706556	0.479842	0.995612
SACI_RS09520	128.508	-0.0718452	0.256193	-0.280434	0.779144	0.995612
SACI_RS09525	2485.44	0.0648524	0.111417	0.582069	0.56052	0.995612
SACI_RS09530	123.647	0.0457026	0.279691	0.163404	0.8702	0.995612
SACI_RS09535	482.916	-0.0610226	0.159494	-0.382601	0.702015	0.995612
SACI_RS09540	10.2374	0.518665	0.864648	0.599857	0.548602	0.995612
SACI_RS09545	588.4	0.125778	0.148403	0.847544	0.396692	0.995612
SACI_RS09550	403.312	0.0457316	0.167505	0.273017	0.78484	0.995612
SACI_RS09555	62.845	0.0707613	0.367563	0.192515	0.847339	0.995612
SACI_RS09560	25.9318	0.315887	0.55176	0.572508	0.566978	0.995612
SACI_RS09565	70.1773	-0.0530474	0.356693	-0.14872	0.881775	0.995612
SACI_RS09570	313.599	0.0115455	0.186282	0.0619785	0.95058	0.995612
SACI_RS09575	86.9667	-0.211539	0.304779	-0.694074	0.487636	0.995612
SACI_RS09585	272.894	0.0193826	0.20657	0.0938308	0.925244	0.995612
SACI_RS09590	148.17	-0.135373	0.245436	-0.551563	0.581248	0.995612
SACI_RS09595	193.628	0.17866	0.223189	0.800487	0.423429	0.995612
SACI_RS09600	520	-0.0265423	0.161394	-0.164457	0.869371	0.995612
SACI_RS09610	21.3286	-0.155872	0.600834	-0.259426	0.795306	0.995612
SACI_RS09625	21.9108	0.0612958	0.578754	0.10591	0.915654	0.995612
SACI_RS09630	78.072	-0.278157	0.319611	-0.870297	0.384138	0.995612
SACI_RS09635	18.6717	-0.460367	0.632889	-0.727406	0.466977	0.995612
SACI_RS09640	114.406	0.128157	0.272211	0.4708	0.637784	0.995612
SACI_RS09655	1352.89	0.061492	0.125119	0.491467	0.623096	0.995612
SACI_RS09665	455.493	-0.106937	0.166525	-0.64217	0.520763	0.995612
SACI_RS09670	179.722	-0.0204707	0.223905	-0.0914258	0.927154	0.995612
SACI_RS09675	62.3924	-0.114469	0.359222	-0.318657	0.749987	0.995612
SACI_RS09685	29.5264	0.370838	0.519158	0.714306	0.475038	0.995612
SACI_RS09715	506.808	0.113354	0.194715	0.582153	0.560464	0.995612
SACI_RS09720	26.3157	0.0550836	0.549961	0.100159	0.920218	0.995612
SACI_RS09725	208.165	-0.0139362	0.21473	-0.064901	0.948253	0.995612
SACI_RS09740	345.963	0.0866107	0.174584	0.496096	0.619826	0.995612
SACI_RS09745	897.731	-0.025554	0.133187	-0.191866	0.847847	0.995612
SACI_RS09750	879.323	0.0403467	0.135751	0.297211	0.766305	0.995612
SACI_RS09760	178.65	0.127931	0.224546	0.569733	0.568858	0.995612
SACI_RS09765	158.911	0.176218	0.235692	0.747663	0.454663	0.995612
SACI_RS09780	1827.32	0.394059	0.402138	0.979908	0.327132	0.995612
SACI_RS09785	446.654	0.138318	0.166612	0.830182	0.406436	0.995612
SACI_RS09790	68.8754	-0.076928	0.36038	-0.213463	0.830966	0.995612
SACI_RS09805	30.0751	-0.24859	0.504721	-0.49253	0.622345	0.995612
SACI_RS09810	45.3503	-0.329908	0.4186	-0.788122	0.430625	0.995612
SACI_RS09815	72.4322	-0.0376116	0.347395	-0.108267	0.913784	0.995612
SACI_RS09820	505.771	0.104657	0.165085	0.63396	0.526107	0.995612
SACI_RS09825	1372.07	0.130811	0.129667	1.00882	0.313061	0.995612
SACI_RS09855	1293.37	-0.111752	0.144348	-0.774183	0.438823	0.995612
SACI_RS09860	10582	-0.0891797	0.144597	-0.616746	0.537402	0.995612
SACI_RS09880	24.2424	-0.0500085	0.589994	-0.0847611	0.932451	0.995612
SACI_RS09890	15.3254	0.395293	0.692937	0.57046	0.568365	0.995612
SACI_RS09895	114.132	0.138979	0.279255	0.497678	0.618711	0.995612
SACI_RS09905	21.0275	0.482711	0.597784	0.8075	0.419379	0.995612
SACI_RS09920	235.705	0.0384179	0.204141	0.188193	0.850726	0.995612
SACI_RS09925	2.29659	0.675976	1.97265	0.342675	0.731843	0.995612
SACI_RS09930	23.2943	-0.101748	0.574632	-0.177066	0.859456	0.995612
SACI_RS09935	278.173	0.139192	0.188277	0.739296	0.459727	0.995612
SACI_RS09940	269.058	-0.102934	0.191746	-0.536825	0.591388	0.995612
SACI_RS09945	75.855	0.0230488	0.326784	0.0705321	0.94377	0.995612
SACI_RS09950	13.5701	-0.52782	0.739905	-0.713361	0.475622	0.995612
SACI_RS09955	49.7121	-0.0374746	0.418495	-0.089546	0.928648	0.995612
SACI_RS09960	12.9885	0.124944	0.750576	0.166464	0.867792	0.995612
SACI_RS09965	268.972	-0.0441563	0.197879	-0.223148	0.823421	0.995612
SACI_RS09985	5.75535	-0.717415	1.18902	-0.603365	0.546266	0.995612
[truncated: 406 more rows]

## Sheet: ST2-DESeq2-RS00060-EarlyStat
Gene	baseMean	log2FoldChange	lfcSE	stat	pvalue	padj
SACI_RS11050	4224.61	5.31985	0.153155	34.7352	2.32273e-264	5.37481e-261
SACI_RS08205	3700.19	5.65425	0.182155	31.0409	1.512e-211	1.74939e-208
SACI_RS01880	5947.71	3.49144	0.185448	18.8271	4.53313e-79	3.49655e-76
SACI_RS10555	1843.87	3.28953	0.183153	17.9605	3.97066e-72	2.29702e-69
SACI_RS04790	236.857	4.19512	0.305624	13.7264	7.05604e-43	3.26554e-40
SACI_RS00060	222.33	-3.45396	0.273655	-12.6216	1.60553e-36	6.192e-34
SACI_RS09990	284.114	3.75479	0.299325	12.5442	4.27705e-36	1.41387e-33
SACI_RS08850	209.999	3.85829	0.318196	12.1255	7.73891e-34	2.23848e-31
SACI_RS10000	394.984	3.23452	0.267211	12.1048	9.96569e-34	2.56229e-31
SACI_RS11170	8940.26	1.75043	0.149833	11.6826	1.56477e-31	3.62088e-29
SACI_RS11045	953.678	2.26757	0.199495	11.3665	6.13835e-30	1.29129e-27
SACI_RS05830	21247	1.73763	0.153055	11.353	7.16543e-30	1.38173e-27
SACI_RS10550	887.422	2.3533	0.233157	10.0932	5.92168e-24	1.05406e-21
Sac_75_CRISPRArray1	13297.4	-1.27008	0.149329	-8.50524	1.81226e-17	2.99541e-15
SACI_RS00295	234.028	2.09771	0.248013	8.45807	2.71832e-17	4.19347e-15
SACI_RS08370	206.67	2.08732	0.252396	8.27005	1.33908e-16	1.93665e-14
SACI_RS11610	462.568	1.87586	0.233861	8.02129	1.04639e-15	1.42432e-13
SACI_RS08740	110.448	2.84174	0.360479	7.88325	3.18975e-15	4.1006e-13
SACI_RS00740	9626.02	1.00816	0.130627	7.71786	1.18301e-14	1.44079e-12
Sac_76_CRISPRArray2	8424.15	-0.991765	0.134551	-7.37092	1.69453e-13	1.96057e-11
SACI_RS01740	1520.35	1.09693	0.149494	7.33767	2.17344e-13	2.39492e-11
SACI_RS05130	1585.95	1.57255	0.216831	7.25244	4.09322e-13	4.30532e-11
SACI_RS05570	95.7583	2.49459	0.353999	7.04688	1.82979e-12	1.84092e-10
SACI_RS07800	2031.81	1.10549	0.157199	7.03239	2.03029e-12	1.95754e-10
SACI_RS01470	10679.6	6.87672	0.985145	6.98041	2.94317e-12	2.7242e-10
SACI_RS01585	192.505	2.28181	0.331905	6.87489	6.20371e-12	5.5213e-10
SACI_RS10875	2247.01	0.961383	0.140727	6.83153	8.40158e-12	7.20046e-10
SACI_RS10475	66.8224	2.92645	0.439353	6.66081	2.72323e-11	2.25055e-09
SACI_RS05795	1235.52	0.933624	0.149189	6.25799	3.89981e-10	3.00805e-08
SACI_RS07635	2178.74	0.962074	0.153664	6.26089	3.82793e-10	3.00805e-08
SACI_RS06010	411.678	-1.40399	0.225692	-6.22082	4.94558e-10	3.69164e-08
SACI_RS09870	9050.68	-0.915967	0.147559	-6.20746	5.38487e-10	3.89393e-08
SACI_RS00085	990.339	-0.934281	0.1548	-6.03542	1.58551e-09	1.11178e-07
SACI_RS10060	1203.61	0.868343	0.149011	5.82738	5.63059e-09	3.74571e-07
SACI_RS11095	3248.96	1.12384	0.19289	5.82634	5.6655e-09	3.74571e-07
SACI_RS08020	33679.6	0.713704	0.125003	5.70948	1.13324e-08	7.28422e-07
SACI_RS10880	1844.98	1.04928	0.186724	5.6194	1.91619e-08	1.1984e-06
SACI_RS06205	183.81	1.44669	0.257729	5.6132	1.98614e-08	1.20946e-06
SACI_RS00195	2839.62	-0.926849	0.165514	-5.59982	2.14572e-08	1.27313e-06
SACI_RS05275	1355.97	1.03451	0.186736	5.53995	3.02559e-08	1.7503e-06
SACI_RS10345	2094.59	-0.854574	0.154731	-5.52298	3.33299e-08	1.88111e-06
SACI_RS07975	396.575	1.12039	0.203885	5.4952	3.90257e-08	2.15013e-06
SACI_RS00975	1257.48	0.834221	0.153258	5.44325	5.23176e-08	2.81542e-06
SACI_RS05835	358.004	-1.10299	0.204518	-5.3931	6.92518e-08	3.64201e-06
SACI_RS10720	701.906	0.986277	0.184473	5.34646	8.96922e-08	4.61217e-06
SACI_RS01745	4174.78	0.770277	0.144284	5.33862	9.36573e-08	4.71137e-06
SACI_RS10005	74.2538	2.10803	0.39833	5.29216	1.20878e-07	5.9513e-06
SACI_RS11105	4022.2	0.926513	0.175718	5.27274	1.34405e-07	6.47946e-06
SACI_RS04830	702.403	-0.965722	0.18367	-5.25793	1.45689e-07	6.74248e-06
SACI_RS06465	1893.71	0.757095	0.143971	5.25867	1.45102e-07	6.74248e-06
SACI_RS08905	634.731	-0.969576	0.185214	-5.23489	1.65087e-07	7.49041e-06
SACI_RS06645	7671.27	0.772015	0.14977	5.15467	2.54083e-07	1.13067e-05
SACI_RS09955	460.515	-1.45299	0.282558	-5.14228	2.71427e-07	1.18506e-05
SACI_RS01630	31221.3	0.733303	0.145427	5.0424	4.59727e-07	1.97001e-05
SACI_RS09875	5705.92	-0.796344	0.158254	-5.03207	4.85218e-07	2.03202e-05
SACI_RS11100	10168.8	0.893145	0.177581	5.0295	4.91759e-07	2.03202e-05
SACI_RS09785	507.367	1.31593	0.264642	4.9725	6.60961e-07	2.68327e-05
SACI_RS06580	1092.14	-0.742463	0.150372	-4.9375	7.91312e-07	3.15706e-05
SACI_RS08320	112.069	-1.49706	0.305574	-4.89919	9.62328e-07	3.77428e-05
SACI_RS01165	6563.83	0.691943	0.141465	4.89127	1.00185e-06	3.86382e-05
SACI_RS10610	269.584	1.0557	0.217185	4.86084	1.16887e-06	4.43406e-05
SACI_RS03670	135.626	-1.48705	0.308467	-4.82078	1.42999e-06	5.3371e-05
SACI_RS11695	16195.7	0.642952	0.133711	4.80853	1.52047e-06	5.58471e-05
SACI_RS04170	6464.72	0.894624	0.18767	4.76701	1.86983e-06	6.76059e-05
SACI_RS10705	414.003	1.09363	0.230437	4.74589	2.07591e-06	7.39026e-05
SACI_RS06700	28513.9	0.691546	0.145893	4.74009	2.13623e-06	7.48977e-05
SACI_RS08470	1803.33	-1.1109	0.235992	-4.70736	2.50951e-06	8.66717e-05
SACI_RS00090	901.241	-0.731761	0.156061	-4.68896	2.74598e-06	9.3444e-05
SACI_RS10885	548.62	0.912801	0.19733	4.62575	3.73253e-06	0.000125175
SACI_RS10670	276.644	0.998396	0.21878	4.56348	5.03133e-06	0.000166321
SACI_RS09455	4733.38	0.999322	0.219635	4.54993	5.36645e-06	0.000174901
SACI_RS09845	5736.25	-0.601985	0.132968	-4.52728	5.97468e-06	0.00019202
SACI_RS01010	16237.5	0.561554	0.125069	4.48994	7.1244e-06	0.000222782
SACI_RS02400	871.829	-0.700191	0.155927	-4.49052	7.1051e-06	0.000222782
SACI_RS09985	27.7015	2.9763	0.664515	4.4789	7.50271e-06	0.000231484
SACI_RS05655	362.002	1.08994	0.244544	4.45704	8.30976e-06	0.000251535
SACI_RS05900	2390.52	-0.714102	0.160275	-4.45549	8.37001e-06	0.000251535
SACI_RS06680	1636.62	-0.634752	0.143329	-4.42865	9.48251e-06	0.000281314
SACI_RS10260	2839.4	0.661102	0.149584	4.41962	9.88759e-06	0.000289619
SACI_RS06595	788.397	-0.899156	0.203592	-4.41646	1.0033e-05	0.000290206
SACI_RS10980	5987.23	0.697668	0.158187	4.41041	1.03175e-05	0.000294748
SACI_RS10770	2187.64	0.623801	0.14205	4.39142	1.12615e-05	0.000317793
SACI_RS04655	1114.13	-0.666652	0.151998	-4.38592	1.15497e-05	0.000322001
SACI_RS02130	553.131	0.772541	0.17771	4.34721	1.3788e-05	0.000379827
SACI_RS10940	2327.54	-0.633769	0.146037	-4.33977	1.42629e-05	0.000388286
SACI_RS06600	401.465	-0.808638	0.187878	-4.30406	1.67697e-05	0.000451221
SACI_RS07050	1153.73	-0.732455	0.170662	-4.29185	1.77192e-05	0.00047129
SACI_RS11025	349.594	1.02297	0.238881	4.28233	1.84946e-05	0.000486325
SACI_RS08900	3730.25	-0.655876	0.154238	-4.25235	2.1154e-05	0.000544754
SACI_RS09400	335.766	-0.998155	0.23475	-4.25199	2.11875e-05	0.000544754
SACI_RS01595	4197.35	0.697076	0.164095	4.248	2.15684e-05	0.000548455
SACI_RS01620	49735.1	0.587134	0.139128	4.2201	2.44194e-05	0.000612742
SACI_RS05635	1633.47	0.709318	0.168157	4.2182	2.46262e-05	0.000612742
SACI_RS01625	11512.7	0.572055	0.135811	4.21212	2.52983e-05	0.000622769
SACI_RS11755	1235.16	0.824052	0.1964	4.19578	2.71935e-05	0.000662377
SACI_RS10735	651.985	0.717068	0.171032	4.1926	2.7577e-05	0.00066472
SACI_RS01635	8177.26	0.637733	0.152306	4.18719	2.8243e-05	0.000673756
SACI_RS11770	131.111	-1.20329	0.287828	-4.1806	2.9074e-05	0.000686503
SACI_RS11500	2414.21	-0.616795	0.147947	-4.16901	3.05919e-05	0.000715047
SACI_RS11140	1692.03	0.639693	0.154019	4.15335	3.27641e-05	0.000758162
SACI_RS07205	2307.01	0.738933	0.17827	4.14502	3.39791e-05	0.000778492
SACI_RS01590	4807.95	0.733898	0.177157	4.14264	3.43338e-05	0.000778905
SACI_RS08560	762.55	-0.725905	0.175776	-4.12972	3.63205e-05	0.000815976
SACI_RS00885	841.32	0.814142	0.197943	4.11302	3.90519e-05	0.000864277
SACI_RS10865	3087.36	0.577139	0.140353	4.11204	3.92174e-05	0.000864277
SACI_RS05955	2223.34	0.634935	0.154769	4.10247	4.08766e-05	0.000892344
SACI_RS00880	1463.26	0.751132	0.184499	4.0712	4.67706e-05	0.0010021
SACI_RS08380	1630.26	4.23453	1.0397	4.07283	4.64459e-05	0.0010021
SACI_RS09770	493.186	0.829795	0.204505	4.05758	4.95833e-05	0.00104305
SACI_RS10965	623.649	-0.773504	0.190538	-4.05957	4.91636e-05	0.00104305
SACI_RS09850	4172.67	-0.592	0.146298	-4.04652	5.19839e-05	0.00107402
SACI_RS10825	282.544	1.28636	0.317859	4.04696	5.18877e-05	0.00107402
SACI_RS02700	195.205	-1.09877	0.271697	-4.04408	5.25294e-05	0.00107569
SACI_RS10775	8649.5	0.556849	0.137876	4.03878	5.37307e-05	0.00109064
SACI_RS08925	6189.66	0.819544	0.203314	4.03094	5.55554e-05	0.00111787
SACI_RS03490	1190.88	-0.688435	0.171193	-4.02139	5.78558e-05	0.00115412
SACI_RS09415	757.81	-0.683125	0.170045	-4.01731	5.88659e-05	0.00116424
SACI_RS07045	2321.76	-0.56784	0.141645	-4.00889	6.10039e-05	0.0011963
SACI_RS11335	3332.99	0.55053	0.137863	3.99332	6.51551e-05	0.00126696
SACI_RS09380	3785.8	0.673093	0.168685	3.99024	6.60057e-05	0.00127281
SACI_RS09960	85.9939	-1.49072	0.374063	-3.98521	6.74217e-05	0.00128937
SACI_RS11245	365.567	-0.817498	0.205458	-3.9789	6.92335e-05	0.00131317
SACI_RS06470	24491	0.565836	0.142343	3.97515	7.03357e-05	0.00132323
SACI_RS03285	4389.67	0.560325	0.14144	3.96158	7.4454e-05	0.00138725
SACI_RS11340	4771.39	0.626169	0.158122	3.96004	7.49376e-05	0.00138725
SACI_RS05805	462.515	-0.871706	0.220804	-3.94788	7.88474e-05	0.00144804
SACI_RS09860	7485.64	-0.641101	0.1628	-3.93797	8.21754e-05	0.00149728
SACI_RS00920	795.72	-0.69133	0.175902	-3.93019	8.48777e-05	0.0015326
SACI_RS10230	2211.47	-0.583194	0.148448	-3.92861	8.54385e-05	0.0015326
SACI_RS05890	209.16	0.957639	0.245311	3.90378	9.47022e-05	0.0016857
SACI_RS04775	22.4441	2.87933	0.738647	3.89811	9.69452e-05	0.00170723
SACI_RS04900	414.975	-0.828009	0.212549	-3.89561	9.79506e-05	0.00170723
SACI_RS08475	768.683	-0.7743	0.198784	-3.89518	9.81249e-05	0.00170723
SACI_RS05705	891.481	0.647737	0.166882	3.88142	0.00010385	0.00179336
SACI_RS10985	52251.7	0.51695	0.133483	3.87279	0.000107598	0.00184431
SACI_RS10675	493.275	0.807919	0.208865	3.86813	0.000109672	0.00186605
SACI_RS07660	414.701	-0.719266	0.186887	-3.84866	0.000118767	0.00200604
SACI_RS01085	517.028	-0.782184	0.203441	-3.84478	0.000120663	0.00202329
SACI_RS03550	292.588	-0.85601	0.223622	-3.82793	0.000129226	0.00215128
SACI_RS03750	1792.23	-0.539764	0.141106	-3.82525	0.000130637	0.00215925
SACI_RS09855	848.404	-0.653459	0.171442	-3.81155	0.000138099	0.00226262
SACI_RS10790	8218.83	0.54967	0.144262	3.81021	0.000138847	0.00226262
SACI_RS03330	894.766	0.813273	0.214417	3.79296	0.000148864	0.00240715
SACI_RS10010	101.836	1.39184	0.367104	3.79141	0.000149797	0.00240715
SACI_RS09485	175.238	-0.951605	0.251703	-3.78067	0.000156408	0.00249606
SACI_RS07650	765.84	-0.6576	0.174425	-3.7701	0.000163185	0.00258637
SACI_RS05425	186.208	0.952503	0.252996	3.76489	0.000166621	0.00262286
SACI_RS10650	282.847	0.824101	0.219249	3.75875	0.000170762	0.00266988
SACI_RS08640	200.123	-0.936045	0.249297	-3.75474	0.000173525	0.00269487
SACI_RS07710	4535.3	-0.626274	0.166992	-3.75033	0.000176603	0.00272439
SACI_RS01605	13566.4	0.632687	0.169248	3.73822	0.000185327	0.00284004
SACI_RS04630	1648.52	-0.568586	0.152185	-3.73615	0.000186863	0.00284474
SACI_RS05295	1784.84	0.672145	0.180216	3.72966	0.000191739	0.00289989
SACI_RS04010	3806.72	0.500988	0.136549	3.66892	0.000243573	0.00363631
SACI_RS09445	607.668	0.688417	0.187558	3.67042	0.000242155	0.00363631
SACI_RS01145	1840.82	0.522933	0.14325	3.65049	0.000261738	0.00385772
SACI_RS09995	49.0213	1.87151	0.512493	3.65177	0.000260435	0.00385772
SACI_RS06790	1577.01	-0.527644	0.14492	-3.64094	0.000271648	0.00397844
SACI_RS06385	1762.19	-0.577052	0.159524	-3.61734	0.000297651	0.00430478
SACI_RS11285	2286.12	-0.55619	0.15374	-3.61773	0.000297195	0.00430478
SACI_RS00835	1904.31	-0.506154	0.140145	-3.61163	0.000304274	0.00431957
SACI_RS05315	922.94	0.611372	0.169222	3.61283	0.000302873	0.00431957
SACI_RS08440	8381.01	0.466232	0.128979	3.6148	0.000300581	0.00431957
SACI_RS04540	287.663	-0.825251	0.228898	-3.60533	0.000311758	0.00439884
SACI_RS10975	12632.4	0.52202	0.14543	3.58949	0.00033132	0.00464651
Sac_13_antisenseRNA	56.6362	1.49096	0.422153	3.5318	0.00041274	0.00575349
SACI_RS05220	468.352	0.642688	0.183099	3.51006	0.000448011	0.00620776
SACI_RS11185	1110.19	0.579483	0.165335	3.5049	0.000456786	0.00629168
SACI_RS10515	1369.64	1.73427	0.497596	3.48529	0.000491607	0.00669164
SACI_RS11385	51060.7	0.513127	0.147196	3.48602	0.000490266	0.00669164
SACI_RS02195	307.334	0.834204	0.240601	3.46717	0.000525976	0.0070353
SACI_RS04270	882.579	-0.562015	0.162064	-3.46785	0.000524642	0.0070353
SACI_RS05740	394.689	0.698329	0.201266	3.46968	0.000521073	0.0070353
SACI_RS06445	2212.64	-0.691763	0.199807	-3.46216	0.000535853	0.00712623
SACI_RS00870	2494.12	0.677644	0.195966	3.45796	0.00054428	0.00719694
SACI_RS05895	362.011	0.729169	0.211419	3.44893	0.000562805	0.00737208
SACI_RS06635	2612.19	0.487454	0.141356	3.44841	0.000563897	0.00737208
SACI_RS01600	4583.6	0.611638	0.177803	3.43997	0.000581777	0.00747907
SACI_RS04230	414.085	0.669617	0.194619	3.44065	0.000580318	0.00747907
SACI_RS11350	882.092	0.618886	0.179857	3.44098	0.000579602	0.00747907
SACI_RS03745	345.261	-0.671952	0.196346	-3.42229	0.000620954	0.00793861
SACI_RS07375	18937.8	0.425965	0.125044	3.40651	0.000657993	0.00836591
SACI_RS07370	2250.35	0.473352	0.139109	3.40274	0.000667135	0.00843579
SACI_RS04995	907.258	-0.703993	0.207223	-3.39728	0.000680603	0.00851801
SACI_RS09195	284.523	0.7748	0.228076	3.39712	0.000680999	0.00851801
SACI_RS00875	1608.97	0.689526	0.203824	3.38295	0.000717116	0.00892154
SACI_RS06320	2299.5	-0.496396	0.146881	-3.37959	0.000725953	0.00898319
SACI_RS02375	238.89	-0.793223	0.235331	-3.37067	0.00074985	0.0091963
SACI_RS02810	1500.05	0.519533	0.154155	3.3702	0.000751124	0.0091963
SACI_RS00005	2318.4	0.591037	0.17558	3.36619	0.000762134	0.00928199
SACI_RS02975	261.627	-0.809952	0.241522	-3.35353	0.000797879	0.00966644
SACI_RS08785	868.891	0.655201	0.195889	3.34477	0.000823517	0.0099251
SACI_RS00475	857.787	0.65485	0.196304	3.3359	0.000850244	0.0101941
SACI_RS11345	1318.6	0.486971	0.146117	3.33275	0.00085992	0.010257
SACI_RS04845	1839.27	-0.548702	0.164868	-3.32812	0.00087434	0.0103755
SACI_RS02875	1180.16	-0.598284	0.180232	-3.31953	0.000901699	0.0106456
SACI_RS04610	595.472	-0.624791	0.18866	-3.31173	0.000927224	0.0108914
SACI_RS10785	2966.16	0.447002	0.135034	3.31028	0.000932034	0.0108926
SACI_RS04265	233.005	-0.739335	0.22356	-3.3071	0.00094266	0.0109614
Sac_87_sRNA	19.2201	2.69838	0.817965	3.29889	0.000970669	0.0112306
SACI_RS10760	1048.72	0.640371	0.194261	3.29645	0.000979156	0.0112725
SACI_RS02925	681.887	-0.552259	0.167881	-3.28958	0.00100338	0.0114942
SACI_RS05075	347.679	-0.667292	0.203266	-3.28286	0.00102761	0.0116763
SACI_RS05930	230.373	-0.758008	0.230933	-3.28237	0.00102937	0.0116763
SACI_RS03310	1282.97	-0.475615	0.145544	-3.26784	0.00108373	0.0121736
SACI_RS07785	1668.13	0.460827	0.141009	3.26806	0.00108286	0.0121736
SACI_RS03845	1369.61	-0.572755	0.175432	-3.26482	0.00109534	0.0122445
SACI_RS01645	9612.64	0.42769	0.131646	3.2488	0.00115895	0.0128933
SACI_RS10080	11721.5	0.593603	0.182909	3.24535	0.00117307	0.012988
SACI_RS09405	228.68	-0.738082	0.227574	-3.24326	0.00118169	0.0130211
SACI_RS07175	1807.47	-0.456472	0.140824	-3.24144	0.00118926	0.0130424
SACI_RS08950	593.111	0.589694	0.182577	3.22984	0.00123861	0.0135139
SACI_RS11315	8929.68	0.406638	0.125948	3.22861	0.00124393	0.0135139
SACI_RS05775	299.892	0.670928	0.208156	3.22319	0.0012677	0.0137078
SACI_RS00360	165.514	-0.853247	0.26507	-3.21895	0.0012866	0.0138474
SACI_RS09720	131.579	-0.930916	0.290364	-3.20603	0.00134581	0.0144176
SACI_RS04910	501.715	0.690978	0.216271	3.19497	0.00139847	0.0149127
SACI_RS10795	8348.72	0.463452	0.145154	3.19283	0.00140888	0.0149548
SACI_RS10860	1429.05	0.489744	0.153482	3.19089	0.00141836	0.0149867
SACI_RS10890	4028.4	0.446267	0.139973	3.18824	0.00143142	0.015056
SACI_RS02365	125.798	-0.959127	0.301112	-3.18528	0.00144612	0.0151417
SACI_RS01780	550.084	0.697377	0.219759	3.17338	0.00150678	0.0157058
SACI_RS10085	9771.36	0.580147	0.182976	3.17061	0.00152121	0.0157851
SACI_RS04645	995.565	0.49007	0.154979	3.16217	0.00156599	0.0161773
SACI_RS00455	9426.09	0.428975	0.135757	3.15988	0.00157834	0.0162324
SACI_RS02950	1930.9	-0.48049	0.152429	-3.15221	0.00162039	0.0165516
SACI_RS03295	21900.9	0.391841	0.12433	3.15162	0.00162369	0.0165516
SACI_RS00615	902.478	-0.57941	0.184125	-3.14683	0.0016505	0.0166055
SACI_RS07330	2050.96	-0.479539	0.152328	-3.14807	0.00164354	0.0166055
SACI_RS10560	242.407	-0.698622	0.221972	-3.14734	0.00164762	0.0166055
SACI_RS01135	502.478	0.732078	0.23399	3.12868	0.00175595	0.0175899
SACI_RS10255	696.049	0.556116	0.177827	3.1273	0.00176422	0.0175966
SACI_RS04960	62468	0.458059	0.146697	3.12248	0.00179333	0.0178102
SACI_RS01315	1077.34	-0.504626	0.161784	-3.11914	0.00181382	0.0179367
SACI_RS01640	4626.82	0.449895	0.144415	3.11528	0.00183768	0.0180953
SACI_RS03050	539.439	-0.543127	0.174517	-3.11218	0.00185714	0.0182094
SACI_RS03175	25819	0.460539	0.148158	3.10844	0.00188077	0.0183633
SACI_RS11355	2484.66	0.518136	0.166862	3.10518	0.00190163	0.0184889
SACI_RS06225	2023.5	-0.68197	0.21977	-3.1031	0.00191502	0.0185412
SACI_RS00260	1226.34	-0.459965	0.148818	-3.09079	0.00199622	0.0192255
SACI_RS02695	633.56	-0.589156	0.190672	-3.08989	0.00200231	0.0192255
SACI_RS04145	724.082	0.570584	0.185051	3.0834	0.00204651	0.0195687
SACI_RS01820	2186.69	0.425722	0.138236	3.07969	0.00207219	0.0196658
SACI_RS10740	310.58	0.718397	0.233286	3.07947	0.00207366	0.0196658
SACI_RS01255	1019.87	0.538789	0.175182	3.0756	0.00210078	0.0198417
SACI_RS10075	2473.38	0.436629	0.142125	3.07216	0.00212518	0.0199296
SACI_RS11230	8609.67	-0.623845	0.203084	-3.07186	0.00212731	0.0199296
SACI_RS00460	6196.43	0.410197	0.133667	3.0688	0.00214922	0.0200536
SACI_RS10120	94.3205	1.09007	0.355397	3.0672	0.00216074	0.0200801
SACI_RS02270	54.2112	1.32064	0.431562	3.06014	0.00221231	0.0204772
SACI_RS02210	4237.7	0.40604	0.132958	3.05391	0.0022588	0.0208242
SACI_RS05630	717.505	0.633786	0.208191	3.04426	0.00233255	0.0214188
SACI_RS00630	2492.63	-0.465744	0.153189	-3.04033	0.00236318	0.0216142
SACI_RS02390	1126.15	-0.455851	0.150368	-3.03157	0.00243283	0.0221636
Sac_84_CRISPRArray4	330.622	0.643273	0.212434	3.02811	0.00246085	0.0222437
Sac_9_antisenseRNA	479.246	0.602304	0.198852	3.0289	0.00245443	0.0222437
SACI_RS08970	2659.69	0.421432	0.139309	3.02516	0.00248503	0.022375
SACI_RS08435	10056.5	0.378009	0.125139	3.02071	0.00252181	0.0226181
SACI_RS00125	1003.3	-0.480228	0.159445	-3.01187	0.00259641	0.0231972
SACI_RS10840	1041.83	0.454375	0.15097	3.0097	0.00261509	0.0232743
SACI_RS10145	2247.36	0.421536	0.140194	3.00681	0.00264005	0.0234064
SACI_RS10625	5915.89	0.455579	0.151631	3.00451	0.00266005	0.0234937
SACI_RS06135	579.636	-0.786937	0.262871	-2.99362	0.00275687	0.0242563
SACI_RS08940	3706.16	0.547889	0.18314	2.99163	0.00277489	0.0243224
SACI_RS05735	5439.48	-0.392759	0.131435	-2.98825	0.00280579	0.0245004
SACI_RS01440	369.272	0.60184	0.202167	2.97695	0.00291133	0.0251374
SACI_RS03595	711.328	-0.48517	0.162934	-2.97771	0.00290414	0.0251374
SACI_RS10645	240.877	0.832786	0.279534	2.97919	0.00289012	0.0251374
SACI_RS08935	1870.47	0.507674	0.170737	2.97343	0.00294494	0.025333
SACI_RS02805	2774.71	0.434419	0.146477	2.96578	0.0030192	0.0257802
SACI_RS05560	1978.97	-0.437246	0.147406	-2.96627	0.00301439	0.0257802
aroE	378.57	0.670218	0.226476	2.95933	0.00308304	0.0262285
SACI_RS03715	225.531	0.783894	0.265393	2.95371	0.00313983	0.0264886
SACI_RS08565	716.715	-0.638771	0.216181	-2.95479	0.00312881	0.0264886
SACI_RS10665	192.294	0.723375	0.24497	2.95291	0.00314796	0.0264886
SACI_RS07180	604.665	0.604161	0.204681	2.95172	0.00316009	0.0264944
SACI_RS01425	3520.3	0.41708	0.141728	2.94282	0.00325234	0.0270716
SACI_RS04635	814.4	-0.49302	0.167503	-2.94335	0.00324682	0.0270716
SACI_RS08910	1477.81	-0.47602	0.161818	-2.94169	0.00326426	0.0270734
SACI_RS02160	1627.93	0.44913	0.152956	2.93634	0.00332105	0.0273764
SACI_RS07730	7871.9	0.546974	0.186297	2.93603	0.00332445	0.0273764
SACI_RS08745	771.982	-0.564993	0.192524	-2.93467	0.00333907	0.0273993
SACI_RS04060	97.7087	0.972135	0.332749	2.92153	0.0034832	0.028481
SACI_RS07840	3080.41	0.412228	0.141213	2.9192	0.00350935	0.0285938
SACI_RS02765	2050.65	0.429008	0.147504	2.90845	0.00363223	0.0293441
SACI_RS04660	30129.4	-0.386889	0.132992	-2.90912	0.00362447	0.0293441
SACI_RS05945	748.077	-0.494377	0.170016	-2.90783	0.00363947	0.0293441
SACI_RS01075	200.219	-0.695086	0.239343	-2.90414	0.00368258	0.0295885
SACI_RS08695	156.012	-0.784759	0.270684	-2.89917	0.00374157	0.0299584
SACI_RS03555	365.011	-0.586	0.203005	-2.88662	0.00389399	0.0310713
SACI_RS05640	10857.2	0.423487	0.146883	2.88317	0.003937	0.0313066
SACI_RS00530	1484.31	-0.651589	0.226332	-2.87891	0.00399051	0.0315155
SACI_RS09260	1072.31	-0.45273	0.157247	-2.87909	0.00398818	0.0315155
SACI_RS11410	370.035	-0.568671	0.198062	-2.87118	0.00408942	0.0321868
SACI_RS07665	284.112	-0.613199	0.214232	-2.86231	0.0042056	0.032989
SACI_RS10110	122.272	0.940531	0.328856	2.86001	0.00423628	0.0331174
SACI_RS04275	980.969	-0.439763	0.153974	-2.85609	0.00428894	0.0334162
SACI_RS06260	596.758	-0.482928	0.169166	-2.85475	0.00430701	0.0334444
SACI_RS11640	244.845	-0.624368	0.219178	-2.84868	0.00439004	0.0339751
SACI_RS10070	305.713	0.587929	0.206766	2.84345	0.00446285	0.0344235
SACI_RS06120	769.843	-0.460839	0.162132	-2.84237	0.00447794	0.0344251
SACI_RS02755	1383.88	0.423688	0.149129	2.84109	0.00449599	0.0344494
SACI_RS02745	2475.98	0.39008	0.137417	2.83865	0.00453042	0.0344849
SACI_RS11150	1073.68	-0.432227	0.152232	-2.83926	0.00452177	0.0344849
SACI_RS07420	3217.17	0.413149	0.145822	2.83325	0.00460776	0.0349585
SACI_RS07015	1841.16	-0.39329	0.139206	-2.82524	0.0047245	0.0357271
SACI_RS06710	1019.48	-0.512344	0.181488	-2.82302	0.00475734	0.0357419
SACI_RS07350	685	-0.480161	0.170029	-2.82399	0.00474298	0.0357419
SACI_RS09235	281.958	-0.629074	0.224057	-2.80765	0.00499041	0.0372648
SACI_RS10945	36810	0.424585	0.151231	2.80753	0.00499226	0.0372648
SACI_RS01420	3354.08	0.394281	0.140735	2.80158	0.00508524	0.0378368
SACI_RS01610	48359.4	0.373942	0.1337	2.79687	0.00516008	0.0381483
Sac_83_CRISPRArray3	1112.4	0.669984	0.239463	2.79786	0.00514422	0.0381483
SACI_RS04770	4522.67	-0.363871	0.130212	-2.79444	0.00519892	0.0381915
SACI_RS07645	145.033	-0.750951	0.268708	-2.79468	0.00519516	0.0381915
SACI_RS06145	73.9057	1.00068	0.358904	2.78816	0.00530082	0.0388167
SACI_RS07320	1419.46	-0.422955	0.152056	-2.78157	0.00540971	0.0394892
SACI_RS07550	3622.51	0.422999	0.15228	2.77776	0.00547345	0.0398288
SACI_RS04150	46.9656	1.31276	0.473199	2.77423	0.00553323	0.0401376
SACI_RS10090	4566.05	0.453721	0.164182	2.76352	0.00571822	0.041221
SACI_RS11365	861.848	-0.462615	0.16737	-2.76404	0.00570913	0.041221
SACI_RS05980	901.245	-0.45696	0.165726	-2.75732	0.00582764	0.0418794
SACI_RS07510	534.314	0.572589	0.20843	2.74716	0.00601146	0.0430666
SACI_RS09725	572.107	-0.491097	0.178851	-2.74585	0.00603551	0.0431055
SACI_RS10715	44.0777	1.31759	0.481418	2.73688	0.00620241	0.0441611
SACI_RS03325	709.34	-0.442908	0.16207	-2.73282	0.0062794	0.0445722
SACI_RS09225	350.592	-0.550095	0.201443	-2.73077	0.00631869	0.0445776
Sac_26_sRNA	48.7559	1.40859	0.515679	2.73153	0.00630416	0.0445776
SACI_RS02630	3669.43	0.360935	0.1325	2.72404	0.00644885	0.0453576
SACI_RS10780	2829.03	0.382693	0.140801	2.71797	0.00656844	0.0460587
SACI_RS06455	2789.42	0.361838	0.133369	2.71307	0.00666634	0.0464845
SACI_RS11205	76.9457	0.97698	0.360122	2.71292	0.00666934	0.0464845
SACI_RS07000	3453.57	-0.407196	0.150573	-2.7043	0.0068448	0.0475642
SACI_RS00120	154.354	-0.707221	0.261815	-2.70123	0.00690844	0.0478627
Sac_81_sRNA	40.5157	-1.27503	0.473198	-2.69449	0.00704964	0.0486951
Sac_sR101	36.4184	-1.44614	0.537208	-2.69195	0.00710349	0.0489211
SACI_RS07585	328.496	-0.588289	0.218646	-2.6906	0.00713237	0.0489742
SACI_RS00290	19268.4	-0.428941	0.159549	-2.68845	0.00717839	0.0491443
SACI_RS06815	836.495	0.606683	0.225885	2.68581	0.00723543	0.0492435
SACI_RS07715	358.575	-0.555	0.206591	-2.68646	0.00722128	0.0492435
SACI_RS01415	2853	0.409115	0.15243	2.68396	0.00727557	0.0493715
SACI_RS00575	222.407	-0.615167	0.229652	-2.67869	0.00739098	0.050008
SACI_RS10225	154.237	-0.735237	0.27459	-2.67759	0.00741547	0.0500274
SACI_RS06090	2497.69	-0.399314	0.149479	-2.67137	0.00755429	0.0508158
SACI_RS10095	5006.12	0.467205	0.17498	2.67005	0.00758409	0.0508683
SACI_RS01540	15453.6	0.354938	0.133273	2.66324	0.00773916	0.0508762
SACI_RS02405	1511.88	-0.381999	0.143347	-2.66485	0.00770223	0.0508762
SACI_RS02530	317.551	0.593292	0.22231	2.66877	0.00761303	0.0508762
SACI_RS02915	2826.85	0.3686	0.138294	2.66533	0.00769119	0.0508762
SACI_RS08965	148.204	0.768543	0.288381	2.66502	0.00769829	0.0508762
SACI_RS10160	1412.24	0.44131	0.165654	2.66404	0.0077209	0.0508762
SACI_RS11450	816.774	-0.476444	0.178883	-2.66344	0.00773452	0.0508762
SACI_RS05350	1544.16	0.384352	0.144447	2.66086	0.00779417	0.0510118
SACI_RS07100	579.705	-0.518013	0.19471	-2.66044	0.00780388	0.0510118
SACI_RS07380	12712.4	0.336144	0.12644	2.65852	0.00784848	0.0511588
SACI_RS03180	512.901	-0.538591	0.202669	-2.6575	0.00787232	0.0511701
SACI_RS10330	276.772	-0.640106	0.24097	-2.65637	0.00789865	0.0511974
SACI_RS02760	2349.26	0.399614	0.151456	2.63849	0.00832765	0.0538273
SACI_RS07950	926.619	0.410775	0.155943	2.63413	0.00843521	0.0543707
SACI_RS02770	2391.92	0.375918	0.142805	2.63239	0.00847867	0.054499
SACI_RS02190	1480.01	-0.391589	0.149002	-2.62807	0.00858703	0.0545706
SACI_RS02905	1576.08	0.448034	0.170293	2.63097	0.00851421	0.0545706
SACI_RS05195	397.863	-0.570604	0.21713	-2.62794	0.00859029	0.0545706
SACI_RS05990	268.989	-0.613723	0.233599	-2.62725	0.00860773	0.0545706
SACI_RS08880	560.56	0.480093	0.182551	2.62992	0.00854052	0.0545706
SACI_RS07060	1880.79	-0.375245	0.142884	-2.62621	0.00863403	0.0545879
SACI_RS01840	132.807	-0.735866	0.280349	-2.62482	0.00866941	0.0546621
SACI_RS03850	10200.1	-0.369661	0.141099	-2.61986	0.00879657	0.0553132
SACI_RS02525	937.175	0.401168	0.154335	2.59934	0.0093404	0.0585737
SACI_RS08480	367.995	0.654267	0.251904	2.59729	0.00939634	0.0587652
SACI_RS11325	1520.4	0.386289	0.1491	2.5908	0.00957519	0.0597223
SACI_RS11065	3012.2	0.34892	0.134745	2.58948	0.00961204	0.059791
SACI_RS00080	260.31	-0.588755	0.227617	-2.5866	0.00969272	0.0601313
SACI_RS04815	1832.78	0.372795	0.14432	2.58312	0.00979125	0.0605801
SACI_RS09440	879.106	0.558008	0.216452	2.57798	0.00993803	0.0613243
SACI_RS02250	147.539	-0.700872	0.272115	-2.57565	0.0100053	0.0615753
SACI_RS10445	1623.48	-0.449896	0.174741	-2.57464	0.0100343	0.06159
SACI_RS00550	322.625	0.544367	0.2122	2.56535	0.010307	0.0623839
SACI_RS03420	169.396	-0.651971	0.254224	-2.56455	0.010331	0.0623839
SACI_RS05330	457.386	0.484248	0.188691	2.56636	0.0102774	0.0623839
SACI_RS06490	1700.97	0.362523	0.141399	2.56383	0.0103524	0.0623839
SACI_RS06810	2279.54	0.484771	0.188896	2.56634	0.0102779	0.0623839
SACI_RS07085	650.633	-0.450078	0.175337	-2.56692	0.0102606	0.0623839
SACI_RS10205	2178.55	0.404672	0.157775	2.56487	0.0103213	0.0623839
SACI_RS00625	260.094	-0.591971	0.231004	-2.5626	0.0103892	0.0624432
SACI_RS01520	130.825	0.816234	0.319156	2.55747	0.0105435	0.0632067
SACI_RS02980	1102.56	-0.386685	0.151568	-2.55122	0.0107346	0.0641857
SACI_RS08420	1225.59	-0.374083	0.146958	-2.54551	0.0109118	0.0649099
SACI_RS11090	4637.89	0.387124	0.152066	2.54576	0.0109041	0.0649099
SACI_RS04460	274.098	-0.556072	0.218661	-2.54308	0.0109879	0.0651951
SACI_RS08890	42.0495	1.2594	0.496664	2.53573	0.0112214	0.0664101
SACI_RS10605	119.613	0.80232	0.31793	2.52357	0.011617	0.0685757
SACI_RS11000	527.267	0.636877	0.252606	2.52122	0.0116948	0.0688593
SACI_RS08715	500.021	-0.471334	0.187155	-2.51841	0.0117884	0.0692346
SACI_RS10195	800.296	0.525666	0.209015	2.51497	0.0119043	0.0695622
SACI_RS10700	272.268	0.597416	0.237496	2.51548	0.0118872	0.0695622
SACI_RS05365	2103.68	0.375309	0.149288	2.514	0.0119371	0.069578
SACI_RS11615	119.041	0.777606	0.309528	2.51223	0.011997	0.0697516
SACI_RS00965	341.843	-0.578754	0.230638	-2.50936	0.0120952	0.0701458
SACI_RS00310	1176.3	-0.44652	0.178364	-2.50342	0.0123	0.0711554
SACI_RS07925	1390.02	0.359985	0.1443	2.4947	0.0126064	0.0727462
SACI_RS09310	62.0318	-0.973793	0.3906	-2.49307	0.0126645	0.0728994
SACI_RS08750	743.455	0.420409	0.169554	2.47949	0.0131569	0.0753593
SACI_RS11060	2964.83	0.335679	0.135369	2.47974	0.0131479	0.0753593
SACI_RS01950	402.044	0.467396	0.188656	2.4775	0.0132305	0.0755936
SACI_RS05240	1725.92	0.375955	0.152043	2.47268	0.0134103	0.0764319
SACI_RS07080	659.627	-0.409771	0.16598	-2.4688	0.0135566	0.0770764
SACI_RS05670	2525.65	-0.341692	0.13853	-2.46656	0.0136418	0.0773664
SACI_RS07735	24805.2	0.379373	0.153915	2.46483	0.013708	0.0773664
SACI_RS08635	2075.38	-0.396809	0.160973	-2.46507	0.0136986	0.0773664
SACI_RS06315	3487.03	-0.337989	0.13719	-2.46365	0.0137529	0.0774314
SACI_RS00470	648.146	0.470918	0.191335	2.46122	0.0138466	0.0777694
SACI_RS03195	1466.97	-0.481841	0.196111	-2.45698	0.0140111	0.0783567
SACI_RS03720	586.357	0.518323	0.210977	2.45678	0.0140189	0.0783567
SACI_RS07790	973.816	-0.427652	0.174286	-2.45374	0.014138	0.0786427
SACI_RS07945	6416.5	-0.391787	0.159636	-2.45425	0.0141181	0.0786427
SACI_RS03290	14594.3	0.313661	0.128372	2.44339	0.0145501	0.0807409
SACI_RS07930	2149.62	0.369238	0.15175	2.4332	0.0149661	0.0828504
SACI_RS04600	1637.29	0.344123	0.141609	2.43009	0.0150952	0.0833661
SACI_RS06100	558.998	-0.491498	0.202436	-2.42792	0.0151859	0.083667
SACI_RS11330	1484.82	0.349347	0.144226	2.42221	0.0154264	0.0847902
SACI_RS07725	9845.2	0.51508	0.212776	2.42076	0.0154881	0.0849276
SACI_RS09670	353.605	-0.477042	0.197435	-2.4162	0.0156835	0.0857956
SACI_RS00815	1074.09	-0.375614	0.155737	-2.41185	0.0158718	0.0866212
SACI_RS05510	8699.79	0.442599	0.184033	2.405	0.0161725	0.0880545
SACI_RS08930	1912.52	0.446214	0.185955	2.39958	0.0164137	0.0891581
SACI_RS05665	1650.87	0.404378	0.169077	2.39167	0.0167718	0.0908897
SACI_RS01190	2082.16	0.344363	0.144163	2.38871	0.0169078	0.091413
SACI_RS02090	858.856	0.444287	0.186092	2.38746	0.0169651	0.0915089
SACI_RS02705	356.937	-0.464212	0.194693	-2.38433	0.0171103	0.0918764
SACI_RS06805	1503.87	0.45414	0.190473	2.38428	0.0171127	0.0918764
SACI_RS05265	599.685	0.523646	0.219949	2.38076	0.0172769	0.0924523
SACI_RS07500	171.479	-0.60169	0.252782	-2.38027	0.0172999	0.0924523
SACI_RS05270	1652.63	0.426559	0.179347	2.37839	0.0173883	0.0927107
SACI_RS00230	8444.11	0.386481	0.162615	2.37666	0.0174701	0.0928557
SACI_RS03185	423.47	-0.450101	0.189494	-2.37528	0.0175359	0.0928557
SACI_RS11135	4150.56	0.309969	0.130493	2.37537	0.0175315	0.0928557
SACI_RS00525	219.892	-0.8504	0.359377	-2.36632	0.017966	0.0949161
SACI_RS01150	1556.17	0.348628	0.14741	2.36503	0.0180287	0.0950308
SACI_RS07210	3032.77	0.378926	0.160331	2.3634	0.0181082	0.0952325
SACI_RS00105	1440.44	-0.462062	0.195799	-2.35988	0.0182808	0.0959226
SACI_RS07860	1186.06	-0.390145	0.165474	-2.35774	0.0183867	0.09626
SACI_RS03855	460.976	-0.43479	0.18491	-2.35136	0.0187051	0.0977056
SACI_RS03865	399.564	-0.444297	0.189614	-2.34317	0.0191209	0.0992803
SACI_RS05950	114.423	-0.725439	0.309565	-2.34342	0.019108	0.0992803
SACI_RS06265	2403.14	-0.320169	0.136688	-2.34234	0.0191635	0.0992803
SACI_RS10925	2271.85	0.369532	0.157782	2.34205	0.0191782	0.0992803
SACI_RS01855	825.639	-0.394739	0.168653	-2.34055	0.0192556	0.0994586
SACI_RS06850	84.5798	-0.788202	0.337161	-2.33776	0.0193995	0.0998008
SACI_RS07960	1400.08	0.354307	0.151569	2.3376	0.0194081	0.0998008
SACI_RS00950	342.812	-0.462482	0.198622	-2.32845	0.0198883	0.102043
SACI_RS08450	2725.26	-0.326121	0.140452	-2.32194	0.0202364	0.1036
SACI_RS03040	5721.55	0.38243	0.164771	2.32098	0.0202881	0.103635
SACI_RS08200	148.601	-0.637007	0.274743	-2.31855	0.0204192	0.104075
SACI_RS04585	402.509	-0.469607	0.202696	-2.3168	0.0205147	0.104146
SACI_RS06685	2330.14	-0.343371	0.148219	-2.31665	0.0205231	0.104146
SACI_RS02855	189.705	0.57602	0.248753	2.31563	0.0205783	0.104197
SACI_RS04220	1455.73	-0.330987	0.143063	-2.31358	0.0206906	0.104309
SACI_RS08030	1641.64	-0.40187	0.173645	-2.31433	0.0206498	0.104309
SACI_RS04565	420.038	-0.429175	0.185852	-2.30923	0.020931	0.105292
SACI_RS02065	923.137	-0.379432	0.165348	-2.29475	0.0217474	0.109162
SACI_RS03470	439.801	-0.508315	0.221976	-2.28995	0.0220239	0.110272
SACI_RS10100	846.216	0.442143	0.193138	2.28927	0.0220639	0.110272
SACI_RS05555	16297.4	-0.31761	0.138821	-2.28791	0.0221428	0.110427
SACI_RS10725	479.281	0.519661	0.227444	2.28479	0.0223252	0.111098
SACI_RS01435	981.638	0.480519	0.210464	2.28314	0.0224221	0.11134
SACI_RS06780	6179.87	-0.344004	0.151159	-2.27578	0.0228594	0.113077
SACI_RS10910	203.149	0.536646	0.235826	2.27561	0.0228696	0.113077
SACI_RS00240	6222.67	0.319303	0.140459	2.27329	0.0230086	0.113522
SACI_RS03695	270.617	-0.481851	0.212192	-2.27082	0.0231578	0.113773
SACI_RS03890	1283.81	-0.399086	0.175733	-2.27098	0.023148	0.113773
SACI_RS04295	490.338	-0.409654	0.18063	-2.26791	0.0233344	0.113915
SACI_RS07360	8034.11	0.308173	0.135799	2.26934	0.0232479	0.113915
SACI_RS09740	366.168	0.518086	0.228416	2.26817	0.0233191	0.113915
SACI_RS10995	1177.55	0.52225	0.23087	2.2621	0.0236914	0.115415
SACI_RS11120	1786.15	0.336624	0.148871	2.26118	0.0237479	0.115447
SACI_RS06080	78.6202	0.799705	0.354963	2.25293	0.0242637	0.117707
Sac_sR109	6.78074	-3.14296	1.3979	-2.24834	0.0245547	0.11887
SACI_RS01260	1496.37	0.372919	0.166206	2.24372	0.0248507	0.120051
SACI_RS03415	222.938	0.611204	0.273008	2.23877	0.0251706	0.121343
SACI_RS09055	160.092	-0.663549	0.296707	-2.23638	0.0253272	0.121844
SACI_RS07900	528.351	0.40337	0.180502	2.23471	0.0254364	0.122116
SACI_RS00045	1353.9	-0.373023	0.167116	-2.23212	0.025607	0.12268
SACI_RS09170	2257.04	-0.303045	0.135992	-2.22841	0.025853	0.123603
SACI_RS10335	1296.3	-0.524493	0.236198	-2.22056	0.0263808	0.125866
SACI_RS07955	1664.5	0.33089	0.149199	2.21777	0.0265707	0.126511
SACI_RS02380	335.104	-0.470708	0.212655	-2.21348	0.0268643	0.126623
SACI_RS02995	389.937	0.546194	0.246572	2.21515	0.0267498	0.126623
SACI_RS04015	9922.9	0.279181	0.126009	2.21556	0.0267215	0.126623
SACI_RS04290	336.281	-0.439158	0.198411	-2.21337	0.0268718	0.126623
SACI_RS06475	1152.88	-0.327416	0.147833	-2.21477	0.0267757	0.126623
SACI_RS10455	590.955	-0.38633	0.174601	-2.21264	0.0269225	0.126623
SACI_RS02830	2821.75	0.310513	0.14068	2.20723	0.0272983	0.127871
SACI_RS07685	275.479	0.592825	0.268556	2.20746	0.0272823	0.127871
SACI_RS04740	659.405	-0.371803	0.168571	-2.20562	0.0274106	0.128138
SACI_RS01545	6935.29	0.278838	0.126651	2.20163	0.0276916	0.12919
SACI_RS00745	719.044	0.355756	0.162084	2.19489	0.0281715	0.131165
SACI_RS10315	271.22	-0.500244	0.228948	-2.18497	0.0288909	0.134244
SACI_RS10680	1616.62	0.336517	0.154516	2.17788	0.0294151	0.136406
SACI_RS05140	976.167	-0.348628	0.160308	-2.17474	0.0296497	0.137213
SACI_RS06565	15106.6	0.325505	0.149729	2.17397	0.0297077	0.137213
SACI_RS05345	1128.14	0.35514	0.163798	2.16816	0.0301467	0.138949
SACI_RS08265	417.251	0.428563	0.19773	2.16741	0.0302036	0.138949
SACI_RS03430	504.496	-0.387198	0.179065	-2.16233	0.0305928	0.14046
SACI_RS09255	1008.36	-0.349564	0.161964	-2.15829	0.0309054	0.141614
SACI_RS06800	5162.67	0.354789	0.164513	2.1566	0.0310367	0.141713
SACI_RS10895	1720.46	0.31308	0.145184	2.15644	0.0310494	0.141713
SACI_RS00330	328.638	-0.462618	0.214723	-2.15449	0.0312016	0.141848
SACI_RS01405	128.548	-0.608546	0.282408	-2.15485	0.0311738	0.141848
Sac_sR106	25.0747	-1.32007	0.613012	-2.15342	0.0312855	0.14195
SACI_RS05505	15481.8	0.374912	0.174489	2.14863	0.0316636	0.143385
SACI_RS00860	746.276	-0.344254	0.160509	-2.14476	0.031972	0.144499
SACI_RS04065	554.899	0.433249	0.202409	2.14046	0.0323173	0.145743
SACI_RS05445	1651.52	0.356985	0.166833	2.13977	0.0323733	0.145743
SACI_RS06285	1636.34	0.334828	0.15665	2.13742	0.0325636	0.146315
SACI_RS09450	701.833	0.494663	0.232071	2.13151	0.033047	0.148199
SACI_RS05000	5033.75	-0.291135	0.136709	-2.1296	0.033205	0.14838
SACI_RS10425	811.389	-0.347245	0.163067	-2.12947	0.0332157	0.14838
SACI_RS02000	1150.89	-0.35193	0.165383	-2.12797	0.0333398	0.148648
SACI_RS00235	3930.67	0.35111	0.165223	2.12507	0.0335804	0.149433
SACI_RS05960	2009.73	-0.293447	0.13824	-2.12273	0.0337765	0.150017
SACI_RS05300	3204.68	0.32926	0.155975	2.11098	0.0347744	0.153859
SACI_RS06235	17073.4	-2.44487	1.15783	-2.11159	0.0347212	0.153859
SACI_RS00935	925.15	-0.334306	0.158558	-2.10841	0.0349954	0.154237
SACI_RS05565	318.183	0.428325	0.203223	2.10767	0.0350599	0.154237
SACI_RS10465	246.767	-0.478429	0.226845	-2.10905	0.0349398	0.154237
SACI_RS11440	152.503	-0.552551	0.262364	-2.10605	0.0352001	0.15456
SACI_RS10525	650.252	-0.370948	0.176459	-2.10217	0.0355382	0.155749
SACI_RS07155	617.96	-0.363081	0.172917	-2.09975	0.0357509	0.156385
SACI_RS01705	700.142	0.411222	0.196032	2.09773	0.035929	0.156572
SACI_RS07745	338.324	-0.465275	0.221757	-2.09813	0.0358932	0.156572
SACI_RS03100	1104.86	-0.324183	0.154724	-2.09523	0.0361502	0.156608
SACI_RS04465	185.025	-0.546412	0.260869	-2.09459	0.0362079	0.156608
SACI_RS08280	93.6788	0.675652	0.322442	2.09543	0.0361331	0.156608
SACI_RS08615	1825.3	0.351539	0.167777	2.09528	0.0361464	0.156608
SACI_RS01680	1238.16	0.323478	0.154753	2.09029	0.0365921	0.157974
SACI_RS08865	315.102	0.47894	0.229423	2.08758	0.0368354	0.158728
SACI_RS01485	82.1653	-0.771314	0.370079	-2.08419	0.0371429	0.158998
SACI_RS07655	313.015	-0.443322	0.212741	-2.08386	0.0371728	0.158998
SACI_RS11180	623.102	-0.354692	0.170191	-2.08408	0.0371528	0.158998
tfb	5913.98	0.280721	0.134608	2.08547	0.0370266	0.158998
SACI_RS07455	917.888	-0.324144	0.155723	-2.08155	0.0373838	0.159605
SACI_RS04765	446.214	-0.389964	0.18747	-2.08015	0.0375122	0.159859
SACI_RS01795	2188.92	-0.335017	0.161255	-2.07756	0.0377497	0.16028
SACI_RS03495	1733.08	-0.3443	0.165679	-2.07811	0.0376988	0.16028
SACI_RS05815	165.808	0.536122	0.258465	2.07425	0.0380559	0.161284
SACI_RS04395	4882.44	0.295213	0.142446	2.07246	0.0382227	0.161695
SACI_RS05285	4928.42	0.302796	0.146269	2.07014	0.0384396	0.162316
SACI_RS05465	22171.6	0.256691	0.124133	2.06787	0.038652	0.162916
SACI_RS07195	450.032	-0.376656	0.182246	-2.06674	0.0387584	0.163067
SACI_RS04745	3000.63	0.285317	0.1383	2.06302	0.0391107	0.164251
SACI_RS06875	2015.63	0.350262	0.170071	2.05951	0.0394456	0.165357
SACI_RS00700	5239.83	-0.345431	0.168152	-2.05428	0.0399489	0.165967
SACI_RS02100	11996.8	-0.376215	0.183402	-2.05131	0.0402365	0.165967
SACI_RS03600	1142.76	-2.29465	1.11838	-2.05176	0.040193	0.165967
SACI_RS03615	2300.14	-1.544	0.751919	-2.05342	0.0400321	0.165967
SACI_RS03910	1668.05	-0.311869	0.151843	-2.0539	0.0399857	0.165967
SACI_RS04855	1128.09	0.332685	0.16192	2.05463	0.0399145	0.165967
SACI_RS05150	2582.96	0.278754	0.135818	2.05241	0.0401301	0.165967
SACI_RS08035	4184.39	-0.26876	0.130681	-2.05661	0.0397238	0.165967
SACI_RS08585	34.4509	1.1112	0.540957	2.05413	0.039963	0.165967
SACI_RS06720	515.254	0.41035	0.200287	2.04881	0.0404807	0.166561
SACI_RS07670	63.7031	0.853853	0.416847	2.04836	0.0405244	0.166561
SACI_RS03125	4800.55	0.280754	0.137213	2.04612	0.040745	0.16717
SACI_RS11250	91.1516	0.673483	0.329335	2.04498	0.0408569	0.167333
SACI_RS07850	5063.61	0.296444	0.145211	2.04147	0.0412038	0.168158
SACI_RS08090	3305.36	0.316216	0.154881	2.04167	0.0411842	0.168158
SACI_RS01005	7486.03	0.258599	0.126825	2.03902	0.0414484	0.168562
SACI_RS03000	23.6653	1.25897	0.617306	2.03946	0.0414041	0.168562
Sac_sR130	40.3669	-0.953214	0.467826	-2.03754	0.0415959	0.168865
SACI_RS03790	962.594	-0.331699	0.162854	-2.03678	0.0416716	0.168876
SACI_RS08385	1630.44	-0.291245	0.143068	-2.03571	0.0417798	0.169018
SACI_RS01140	443.216	0.490675	0.241403	2.0326	0.0420928	0.169987
SACI_RS01350	14757.8	0.287967	0.141751	2.0315	0.0422046	0.170142
SACI_RS02350	113.363	0.61704	0.303867	2.03063	0.042293	0.170202
SACI_RS00065	318.474	-0.418572	0.206265	-2.02929	0.0424289	0.170452
SACI_RS07125	1574.15	-0.357222	0.176103	-2.02848	0.042511	0.170486
SACI_RS10140	280.02	0.486535	0.239965	2.02753	0.0426086	0.170582
SACI_RS08690	363.449	-0.415529	0.205503	-2.02201	0.0431754	0.172553
SACI_RS04055	3096.28	-0.29471	0.1461	-2.01718	0.0436772	0.174257
SACI_RS04620	1473.73	-0.308513	0.153214	-2.01362	0.0440499	0.175442
SACI_RS03830	150.058	-0.533859	0.26563	-2.00978	0.0444543	0.176483
SACI_RS04400	426.53	0.391151	0.194633	2.00969	0.0444641	0.176483
SACI_RS02785	855.118	0.354637	0.177015	2.00343	0.0451317	0.178216
SACI_RS05575	1245.71	0.328743	0.164034	2.00412	0.0450573	0.178216
SACI_RS07340	160.022	-0.541901	0.270352	-2.00443	0.0450238	0.178216
SACI_RS01045	132.496	0.590955	0.295355	2.00083	0.0454105	0.179012
SACI_RS04810	1540.62	0.312439	0.156386	1.99787	0.0457311	0.179969
SACI_RS03565	195.964	-0.548317	0.275144	-1.99284	0.0462792	0.181201
SACI_RS05845	1297.75	0.295023	0.148	1.9934	0.0462179	0.181201
SACI_RS07025	6116.98	-0.316071	0.158584	-1.99308	0.0462523	0.181201
SACI_RS10105	739.15	0.377648	0.189825	1.98945	0.046652	0.182352
SACI_RS05840	361.113	0.47769	0.240852	1.98334	0.0473298	0.18469
SACI_RS02775	3583.41	0.338651	0.170911	1.98144	0.0475416	0.185204
SACI_RS02370	497.166	-0.367348	0.185892	-1.97614	0.0481388	0.186901
SACI_RS10235	3951.95	0.265718	0.134432	1.97659	0.0480878	0.186901
SACI_RS02985	22.1426	1.26579	0.640858	1.97515	0.0482508	0.187022
SACI_RS08600	215.988	-0.515544	0.261405	-1.97221	0.048586	0.187587
SACI_RS09365	775.333	0.325898	0.165285	1.97174	0.0486397	0.187587
pyrC	814.089	0.325169	0.164872	1.97225	0.0485813	0.187587
SACI_RS05015	1331.24	-0.329097	0.16706	-1.96993	0.0488459	0.188069
SACI_RS07515	273.59	0.477429	0.242457	1.96912	0.0489388	0.188114
SACI_RS00710	1776.27	0.28682	0.146087	1.96335	0.0496055	0.19036
SACI_RS00325	554.75	-0.339347	0.173089	-1.96053	0.0499334	0.191301
SACI_RS06450	1337.75	0.302895	0.154746	1.95737	0.0503038	0.192402
SACI_RS10040	760.705	0.353474	0.180786	1.95521	0.0505584	0.193056
SACI_RS00795	606.96	0.357706	0.183176	1.9528	0.0508428	0.193822
SACI_RS00520	691.41	0.322956	0.16547	1.95175	0.0509676	0.193979
SACI_RS06880	1601.16	0.31471	0.16137	1.95023	0.0511482	0.194346
SACI_RS01725	587.917	-0.351194	0.180217	-1.94874	0.0513269	0.194706
SACI_RS01375	1404.72	0.28081	0.144171	1.94776	0.0514437	0.19483
SACI_RS01080	124.878	-0.562075	0.288769	-1.94645	0.0516005	0.194992
SACI_RS10920	2547.09	0.304632	0.156543	1.946	0.0516552	0.194992
SACI_RS03945	3392.8	-0.261155	0.134258	-1.94518	0.0517539	0.195046
SACI_RS01690	1718.14	0.320106	0.164835	1.94197	0.0521405	0.19541
SACI_RS01735	2400.47	0.37948	0.195296	1.9431	0.0520044	0.19541
SACI_RS08685	231.044	-0.437201	0.225139	-1.94191	0.0521475	0.19541
SACI_RS09930	23.0143	1.22447	0.630657	1.94158	0.052188	0.19541
SACI_RS08705	1058.75	-0.299173	0.15443	-1.93727	0.0527119	0.197052
SACI_RS04750	1997.88	-0.275008	0.14207	-1.93573	0.052901	0.19744
SACI_RS03215	713.38	0.337468	0.174567	1.93317	0.0532153	0.198294
SACI_RS03445	18.5739	1.39861	0.724013	1.93175	0.0533909	0.198628
SACI_RS04800	693.009	0.316835	0.164082	1.93096	0.0534879	0.198669
SACI_RS08810	140.843	0.587323	0.304858	1.92654	0.0540365	0.200385
SACI_RS05055	574.275	-0.33358	0.173372	-1.92407	0.0543463	0.201212
SACI_RS05325	730.553	0.35339	0.18377	1.923	0.0544795	0.201383
Sac_36_antisenseRNA	88.234	-0.758065	0.394588	-1.92116	0.0547121	0.20192
SACI_RS04675	4581.47	0.250003	0.130255	1.91933	0.0549421	0.202446
SACI_RS02410	534.736	-0.335716	0.175647	-1.91131	0.0559646	0.20362
SACI_RS05410	7374.34	0.243191	0.127004	1.91482	0.0555149	0.20362
SACI_RS06480	4569.68	0.275503	0.144039	1.91269	0.0557872	0.20362
SACI_RS06515	5445.03	-0.248861	0.130123	-1.91251	0.0558109	0.20362
SACI_RS07020	1283.69	0.31039	0.162249	1.91304	0.0557427	0.20362
SACI_RS07130	1040.54	-0.342725	0.179287	-1.9116	0.0559275	0.20362
SACI_RS10640	207.676	-0.514547	0.268809	-1.91418	0.0555976	0.20362
SACI_RS10990	3147.75	0.444897	0.232533	1.91326	0.0557145	0.20362
SACI_RS06095	310.705	-0.395318	0.206965	-1.91007	0.0561242	0.20388
SACI_RS01245	3083.25	0.260149	0.136323	1.90833	0.0563481	0.204372
Sac_89_antisenseRNA	21.9865	1.22502	0.642786	1.90579	0.0566771	0.205244
SACI_RS07575	1153.72	-0.317925	0.166909	-1.90478	0.0568083	0.205398
SACI_RS00775	857.678	-0.310984	0.163557	-1.90138	0.0572529	0.20636
SACI_RS05625	3602.91	0.334785	0.176062	1.90152	0.0572333	0.20636
SACI_RS04625	403.468	0.359027	0.188987	1.89975	0.0574665	0.206808
tynA	340.555	-0.40421	0.213125	-1.89659	0.0578827	0.207982
SACI_RS07415	2057.59	0.279088	0.147334	1.89425	0.0581914	0.208444
SACI_RS07475	1180.28	0.331761	0.175102	1.89467	0.0581355	0.208444
SACI_RS10730	1752.4	0.349011	0.184341	1.89329	0.0583188	0.208578
SACI_RS09115	1741.56	0.266683	0.141072	1.8904	0.0587043	0.209632
SACI_RS05115	1209.21	-0.301566	0.159701	-1.88832	0.0589825	0.210301
SACI_RS07565	1244.09	0.346267	0.184045	1.88143	0.0599137	0.213293
SACI_RS09130	491.767	0.339132	0.180577	1.87805	0.0603745	0.214603
SACI_RS06400	7052.12	-0.241276	0.128745	-1.87406	0.0609226	0.215685
SACI_RS10015	135.488	0.531172	0.283474	1.8738	0.0609584	0.215685
SACI_RS11320	296.556	0.435001	0.232126	1.87399	0.0609323	0.215685
SACI_RS02820	2261.48	0.282588	0.150937	1.87222	0.0611765	0.21593
Sac_41_antisenseRNA	116.665	0.608657	0.325147	1.87194	0.0612145	0.21593
SACI_RS05470	8677.02	0.238242	0.127662	1.8662	0.0620132	0.218415
SACI_RS00865	3623.67	0.376924	0.202327	1.86295	0.0624693	0.219353
SACI_RS05750	499.506	0.330553	0.177393	1.86339	0.0624069	0.219353
SACI_RS08310	1111.2	-0.278364	0.149769	-1.85862	0.0630807	0.221165
SACI_RS03135	1098.24	-0.276774	0.148976	-1.85784	0.0631915	0.221218
SACI_RS03820	6829.51	-0.26895	0.14484	-1.85687	0.0633293	0.221366
SACI_RS00895	578.897	0.378519	0.20394	1.85604	0.0634483	0.221447
SACI_RS01100	1796.12	-0.300533	0.162305	-1.85166	0.0640749	0.223297
SACI_RS04500	1850.56	-0.268449	0.145134	-1.84966	0.0643622	0.223806
SACI_RS07965	867.084	0.481446	0.260339	1.8493	0.0644145	0.223806
SACI_RS10500	2957.33	0.248915	0.134661	1.84846	0.0645362	0.223893
SACI_RS05925	1693.96	0.300383	0.162564	1.84778	0.0646339	0.223896
SACI_RS03620	615.127	-0.431433	0.233719	-1.84594	0.0649004	0.224149
Sac_sR27	306.169	0.500384	0.270989	1.84651	0.064818	0.224149
SACI_RS01120	438.952	-0.34027	0.184536	-1.84393	0.0651939	0.224758
SACI_RS03060	1887.48	-0.271913	0.147507	-1.8434	0.0652711	0.224758
SACI_RS02585	1202.69	-0.269823	0.146803	-1.838	0.0660623	0.227144
SACI_RS03245	38.2017	-0.916459	0.500268	-1.83194	0.0669607	0.229892
SACI_RS04835	583.461	-0.324452	0.177417	-1.82875	0.0674372	0.231185
SACI_RS08535	3519.83	0.356227	0.195157	1.82533	0.0679512	0.232602
SACI_RS02465	698.467	-0.343689	0.188732	-1.82105	0.0685998	0.234476
SACI_RS01575	412.047	0.415771	0.228544	1.81922	0.0688784	0.234524
SACI_RS03765	666.072	0.302948	0.166636	1.81802	0.0690604	0.234524
SACI_RS04255	345.897	-0.358083	0.196966	-1.81799	0.0690651	0.234524
SACI_RS05800	1190.07	0.273037	0.150152	1.8184	0.0690028	0.234524
SACI_RS07915	609.16	-0.35343	0.194516	-1.81697	0.0692221	0.234524
SACI_RS10470	182.217	-0.480042	0.264154	-1.81728	0.0691745	0.234524
SACI_RS09045	148.539	-0.503452	0.277771	-1.81247	0.0699134	0.236519
SACI_RS09410	1185.78	0.301941	0.166652	1.81181	0.0700153	0.236519
SACI_RS10590	2010.03	0.254423	0.140822	1.8067	0.0708084	0.238849
SACI_RS07755	203.038	-0.433247	0.240371	-1.80241	0.0714809	0.240767
SACI_RS10520	677.981	-0.364638	0.202701	-1.79889	0.0720355	0.242282
SACI_RS02495	307.728	-0.365656	0.203381	-1.79788	0.0721955	0.242468
SACI_RS08955	508.792	-0.339856	0.189618	-1.79232	0.0730822	0.24509
SACI_RS02385	2263.12	-0.264206	0.147506	-1.79116	0.0732675	0.245356
SACI_RS02935	6266.21	-0.246303	0.137584	-1.7902	0.0734224	0.245519
SACI_RS06820	1185.54	0.362102	0.202599	1.78729	0.0738913	0.246731
SACI_RS00245	14112.5	-0.315116	0.176424	-1.78613	0.074079	0.246879
SACI_RS03425	587.045	-0.305933	0.171324	-1.78569	0.074149	0.246879
SACI_RS09110	462.392	0.370004	0.207429	1.78376	0.0744624	0.247566
SACI_RS05755	875.794	0.287565	0.161564	1.77988	0.0750956	0.249313
SACI_RS06865	140.271	-0.497967	0.280087	-1.7779	0.0754204	0.249318
SACI_RS06910	1232.89	-0.277043	0.155751	-1.77875	0.0752806	0.249318
SACI_RS08780	270.329	-0.393748	0.221461	-1.77795	0.0754114	0.249318
SACI_RS07540	379.254	0.359899	0.202735	1.77521	0.0758625	0.250065
SACI_RS08430	15606.3	0.224475	0.126416	1.77569	0.0757841	0.250065
SACI_RS03580	244.484	-0.397042	0.223766	-1.77436	0.076004	0.250175
SACI_RS06290	3486.4	0.246566	0.139083	1.7728	0.0762619	0.250668
SACI_RS00840	3190.75	-0.261661	0.147727	-1.77124	0.0765202	0.25116
SACI_RS04455	77.6391	-0.629063	0.355603	-1.76901	0.076893	0.251794
SACI_RS10050	111.29	0.543811	0.30745	1.76878	0.0769309	0.251794
SACI_RS04670	11200.5	0.234339	0.132615	1.76706	0.0772176	0.252019
SACI_RS08775	299.599	0.413737	0.234101	1.76734	0.0771712	0.252019
SACI_RS03665	196.33	-0.418047	0.23679	-1.76547	0.0774846	0.252269
SACI_RS04025	3337.84	-0.234	0.132603	-1.76466	0.0776212	0.252269
SACI_RS05005	78.1293	-0.607667	0.344286	-1.765	0.0775632	0.252269
SACI_RS01925	914.22	-0.274561	0.155873	-1.76144	0.0781639	0.253031
SACI_RS03235	98.334	0.550097	0.31255	1.76003	0.0784025	0.253031
SACI_RS07615	1142.46	0.345699	0.196136	1.76255	0.0779762	0.253031
SACI_RS07985	550.399	-0.303429	0.172287	-1.76119	0.0782069	0.253031
SACI_RS11310	2674.37	0.242769	0.137884	1.76067	0.0782941	0.253031
SACI_RS05685	565.835	0.341421	0.194304	1.75715	0.0788916	0.254255
SACI_RS07260	2705.23	0.286618	0.163246	1.75574	0.0791327	0.254607
SACI_RS08540	60.7775	0.683174	0.389223	1.75522	0.0792209	0.254607
SACI_RS03900	407.388	-0.372869	0.21326	-1.74842	0.0803914	0.254971
SACI_RS03905	345.766	-0.352889	0.201883	-1.74799	0.0804665	0.254971
SACI_RS04440	1459.83	-0.258132	0.14782	-1.74626	0.0807664	0.254971
SACI_RS04860	1107.37	0.261612	0.149747	1.74703	0.0806324	0.254971
SACI_RS05985	167.664	-0.451248	0.257686	-1.75116	0.0799192	0.254971
SACI_RS06025	3069.69	-0.313266	0.179122	-1.74889	0.08031	0.254971
SACI_RS06210	250956	-1.50817	0.86167	-1.75028	0.0800697	0.254971
SACI_RS06555	128.245	-0.514763	0.293921	-1.75136	0.0798836	0.254971
SACI_RS06755	2924.72	0.238747	0.136418	1.75011	0.0800993	0.254971
SACI_RS09490	212.408	0.473906	0.271288	1.74687	0.0806595	0.254971
SACI_RS09505	907.217	0.271105	0.155006	1.74899	0.0802922	0.254971
SACI_RS10695	674.669	0.287336	0.164352	1.74829	0.080413	0.254971
ubiA	2074.56	0.239975	0.137317	1.7476	0.0805332	0.254971
SACI_RS03450	148.302	0.491578	0.282088	1.74264	0.0813962	0.255766
SACI_RS03610	7752.51	-1.56543	0.898823	-1.74164	0.0815706	0.255766
SACI_RS04005	215.726	-0.398394	0.228746	-1.74164	0.081571	0.255766
SACI_RS06845	427.294	-0.330752	0.189722	-1.74336	0.0812716	0.255766
SACI_RS07825	2361.93	0.262279	0.150576	1.74183	0.0815375	0.255766
SACI_RS10115	65.3415	0.823628	0.473777	1.73843	0.0821351	0.257186
SACI_RS03575	911.609	-0.304867	0.175828	-1.7339	0.0829367	0.258064
SACI_RS08000	702.015	-0.339536	0.19573	-1.73472	0.082791	0.258064
SACI_RS08490	664.091	-0.334586	0.192991	-1.73369	0.0829729	0.258064
SACI_RS09230	825.02	-0.276151	0.159246	-1.73412	0.0828964	0.258064
SACI_RS11175	94.3546	-0.561615	0.3235	-1.73606	0.0825539	0.258064
SACI_RS11280	1394.93	-0.253202	0.146214	-1.73172	0.0833231	0.258805
SACI_RS11190	132.03	0.488681	0.28257	1.72942	0.0837347	0.259387
SACI_RS11390	415606	0.270477	0.156352	1.72992	0.0836437	0.259387
SACI_RS03655	3204.28	-0.249519	0.144373	-1.7283	0.0839352	0.25966
SACI_RS05785	15832.6	0.213395	0.12358	1.72677	0.084209	0.259906
SACI_RS11160	10036.2	0.246273	0.142634	1.7266	0.0842391	0.259906
SACI_RS05340	264.794	0.4034	0.233825	1.72522	0.0844875	0.260325
SACI_RS01570	542.287	-0.349752	0.2031	-1.72206	0.0850578	0.261734
SACI_RS01320	646.904	0.403596	0.234582	1.72049	0.0853429	0.262262
SACI_RS01685	1325.72	0.254194	0.147933	1.71831	0.0857405	0.262394
SACI_RS01940	405.056	0.322983	0.188153	1.7166	0.0860531	0.262394
SACI_RS02455	2214.32	-0.242177	0.14098	-1.71781	0.0858305	0.262394
SACI_RS04690	29350.7	0.219045	0.127481	1.71825	0.0857508	0.262394
SACI_RS07105	2339.47	-0.28689	0.167148	-1.71638	0.0860924	0.262394
SACI_RS09305	97.9333	-0.555546	0.323445	-1.71759	0.0858713	0.262394
SACI_RS11470	236.963	0.505649	0.294684	1.7159	0.0861796	0.262394
SACI_RS09210	1052.48	-0.259331	0.151431	-1.71253	0.0867986	0.263932
SACI_RS07315	867.426	-0.27309	0.159543	-1.7117	0.0869523	0.264052
SACI_RS03095	140.113	-0.478611	0.27973	-1.71097	0.0870858	0.264111
SACI_RS04970	512.666	-0.308409	0.180579	-1.70789	0.0876562	0.265146
SACI_RS06215	150912	-1.566	0.916816	-1.70809	0.0876196	0.265146
SACI_RS11085	946.056	0.317485	0.185966	1.70722	0.0877815	0.265178
SACI_RS00685	349.91	-0.337495	0.198228	-1.70256	0.0886505	0.267028
SACI_RS04545	711.754	-0.290375	0.170516	-1.70292	0.088583	0.267028
SACI_RS10950	254.233	-0.389363	0.228839	-1.70147	0.0888553	0.267028
SACI_RS10955	348.012	-0.383477	0.225377	-1.70149	0.0888517	0.267028
SACI_RS08165	516.233	-0.308869	0.181659	-1.70027	0.0890798	0.267216
SACI_RS10400	817.42	-0.280535	0.16503	-1.6999	0.089149	0.267216
SACI_RS04110	1006.86	-0.257863	0.151934	-1.6972	0.0896592	0.268388
SACI_RS06050	234.004	0.417538	0.246103	1.6966	0.0897718	0.268388
SACI_RS04725	1600.54	-0.248147	0.14654	-1.69337	0.0903852	0.269873
SACI_RS02075	134.292	-0.472399	0.279788	-1.68842	0.0913313	0.271297
SACI_RS06405	1168.97	-0.255026	0.151035	-1.68852	0.0913121	0.271297
SACI_RS08920	3750.27	0.247977	0.146803	1.68919	0.0911835	0.271297
SACI_RS10380	47.2515	-0.743492	0.439941	-1.68998	0.0910319	0.271297
SACI_RS04825	235.374	0.377479	0.22404	1.68487	0.0920138	0.272762
SACI_RS09200	556.514	-0.304116	0.180524	-1.68463	0.09206	0.272762
SACI_RS00495	431.837	-0.336612	0.199895	-1.68394	0.0921929	0.272806
SACI_RS09910	46.6705	0.754857	0.449148	1.68064	0.0928322	0.274347
SACI_RS09715	1661.19	0.361694	0.215493	1.67845	0.0932591	0.275257
SACI_RS04820	73.3827	0.619084	0.369124	1.67717	0.093509	0.275643
SACI_RS09965	398.447	0.355942	0.212377	1.67599	0.0937394	0.275971
SACI_RS00275	432.125	-0.328324	0.196189	-1.67351	0.0942271	0.276002
SACI_RS01505	715.906	0.337072	0.201216	1.67517	0.0939006	0.276002
SACI_RS04405	13674.5	0.209212	0.124952	1.67434	0.0940646	0.276002
SACI_RS07270	430.189	-0.32716	0.195439	-1.67397	0.0941359	0.276002
SACI_RS02795	432.559	0.363365	0.217655	1.66946	0.0950266	0.277992
SACI_RS00850	591.011	-0.290735	0.174604	-1.66511	0.0958912	0.279814
SACI_RS04040	246.436	-0.416997	0.250427	-1.66514	0.0958841	0.279814
SACI_RS00255	788.966	0.266088	0.159933	1.66375	0.0961633	0.280254
SACI_RS07815	1281.26	0.244456	0.147137	1.66142	0.0966288	0.281257
SACI_RS01300	3073.34	-0.219675	0.132436	-1.65872	0.0971716	0.282481
SACI_RS06985	2483.8	0.221947	0.134414	1.65121	0.0986955	0.286551
SACI_RS09345	1472.95	-0.278106	0.168886	-1.64671	0.0996186	0.288869
SACI_RS01250	5307.43	0.230702	0.140942	1.63685	0.101661	0.294077
SACI_RS02520	499.819	0.307614	0.187934	1.63682	0.101669	0.294077
SACI_RS08625	2261.01	-0.283978	0.17356	-1.63619	0.101799	0.294086
SACI_RS06620	679.1	0.268595	0.164394	1.63385	0.10229	0.295137
SACI_RS07610	491.306	0.314588	0.192627	1.63315	0.102438	0.295195
SACI_RS00735	978.377	-0.253894	0.155715	-1.6305	0.102995	0.296432
SACI_RS05995	904.664	-0.255438	0.156893	-1.6281	0.103504	0.297524
SACI_RS00800	1318.98	-0.321706	0.197754	-1.6268	0.10378	0.297948
SACI_RS05355	2942.11	0.240022	0.147638	1.62575	0.104003	0.298
hisB	636.09	0.282474	0.173776	1.6255	0.104055	0.298
SACI_RS01805	2906.65	0.240506	0.14805	1.62449	0.104271	0.298179
SACI_RS06220	432.279	-0.308462	0.189939	-1.624	0.104376	0.298179
SACI_RS03605	8346.8	-1.65533	1.02064	-1.62185	0.104835	0.298754
SACI_RS09620	1301.17	-0.282968	0.174413	-1.6224	0.104717	0.298754
SACI_RS04090	4901.76	-0.264991	0.163749	-1.61828	0.105602	0.300101
SACI_RS06920	4917.92	-0.237348	0.146761	-1.61724	0.105827	0.300101
SACI_RS08085	267.734	0.427801	0.264267	1.61882	0.105487	0.300101
SACI_RS11480	1575.89	0.246343	0.152269	1.61781	0.105703	0.300101
SACI_RS04085	251.453	-0.368997	0.22861	-1.61409	0.106507	0.301662
SACI_RS04885	272.463	-0.382841	0.237822	-1.60978	0.107446	0.303949
SACI_RS10325	2552.57	0.241747	0.150276	1.60868	0.107685	0.304254
SACI_RS02750	2626.27	0.243659	0.151706	1.60613	0.108246	0.305465
SACI_RS02815	1533.32	0.292577	0.182369	1.60432	0.108644	0.306214
SACI_RS10155	221.477	0.395255	0.246843	1.60124	0.109324	0.307755
SACI_RS04785	430.556	0.297821	0.18615	1.59989	0.109622	0.308221
SACI_RS05810	2379.6	-0.255202	0.159661	-1.5984	0.109955	0.308713
SACI_RS09700	184.243	-0.398249	0.249232	-1.59791	0.110064	0.308713
SACI_RS03980	1558.43	-0.273106	0.171159	-1.59563	0.110572	0.309388
SACI_RS09060	190.455	-0.387646	0.242893	-1.59595	0.110499	0.309388
SACI_RS04190	484.892	0.298307	0.187398	1.59183	0.111422	0.310973
SACI_RS09775	678.308	0.273344	0.171717	1.59183	0.111423	0.310973
SACI_RS10250	2228.51	0.220493	0.138561	1.5913	0.111542	0.310973
SACI_RS00225	1146.65	0.276612	0.17403	1.58945	0.111959	0.31176
SACI_RS02080	50.2141	-0.687716	0.433479	-1.5865	0.112625	0.312113
SACI_RS02165	320.922	-0.31757	0.200092	-1.58712	0.112485	0.312113
SACI_RS05100	64.813	-0.609385	0.383838	-1.58761	0.112374	0.312113
SACI_RS11475	324.505	0.354766	0.223596	1.58664	0.112594	0.312113
SACI_RS02945	974.52	0.299339	0.188819	1.58532	0.112894	0.312158
SACI_RS04805	2766.58	0.215325	0.135831	1.58524	0.112911	0.312158
SACI_RS05305	1981.77	0.256617	0.162134	1.58275	0.113479	0.313354
SACI_RS05380	2731.95	-0.236467	0.149495	-1.58177	0.113702	0.313597
SACI_RS02545	128.053	-0.460475	0.291313	-1.58069	0.113949	0.313903
SACI_RS11595	95.483	0.513084	0.325417	1.5767	0.114865	0.316051
SACI_RS02740	3716.24	0.215785	0.137101	1.57392	0.115506	0.317061
SACI_RS08605	63.7019	-0.6299	0.400106	-1.57433	0.115411	0.317061
SACI_RS05105	3209.48	0.220666	0.140635	1.56908	0.11663	0.319388
SACI_RS08395	143.705	0.431537	0.274935	1.5696	0.116509	0.319388
SACI_RS01490	3029.58	-0.264717	0.168869	-1.56759	0.116976	0.319956
SACI_RS03055	419.982	-0.328606	0.209831	-1.56606	0.117336	0.32056
SACI_RS03625	1129.27	-0.236079	0.150868	-1.5648	0.117629	0.320604
SACI_RS10045	100.17	0.492936	0.314928	1.56523	0.117528	0.320604
SACI_RS00570	208.101	-0.364219	0.233076	-1.56266	0.118133	0.321599
SACI_RS01775	1070.43	0.239094	0.153087	1.56182	0.11833	0.321757
SACI_RS09295	74.2832	-0.604489	0.387193	-1.56121	0.118475	0.321773
SACI_RS07005	158.984	-0.409138	0.262595	-1.55806	0.11922	0.323418
SACI_RS05030	924.077	-0.245782	0.15797	-1.55588	0.119737	0.32444
SACI_RS00670	197.734	-0.386089	0.248636	-1.55283	0.120464	0.325383
SACI_RS05385	958.262	-0.251854	0.162101	-1.55369	0.120258	0.325383
SACI_RS09660	1108.02	-0.252889	0.162876	-1.55265	0.120507	0.325383
SACI_RS04535	207.759	-0.371314	0.239357	-1.5513	0.120831	0.325769
SACI_RS06485	5500.32	0.202248	0.130409	1.55087	0.120932	0.325769
SACI_RS03230	433.921	-0.307768	0.198856	-1.54769	0.121696	0.327447
SACI_RS08485	610.359	-0.336478	0.217968	-1.5437	0.12266	0.329658
SACI_RS01650	3131.5	0.21657	0.14046	1.54186	0.123107	0.32971
SACI_RS05530	4014.62	-0.210628	0.13656	-1.54239	0.12298	0.32971
SACI_RS07805	211.6	-0.365029	0.236589	-1.54288	0.12286	0.32971
SACI_RS00845	55.4234	-0.617386	0.40088	-1.54008	0.123542	0.330492
SACI_RS06275	4238.2	0.199241	0.129454	1.53909	0.123783	0.330756
SACI_RS11115	2539.3	-0.302647	0.196721	-1.53846	0.123937	0.330784
SACI_RS06415	4277.45	-0.220865	0.143775	-1.53618	0.124493	0.33166
SACI_RS09065	459.597	-0.302582	0.197	-1.53595	0.124552	0.33166
SACI_RS01980	247.246	-0.334253	0.217856	-1.53428	0.12496	0.332365
SACI_RS01290	955.556	-0.30198	0.197201	-1.53133	0.125688	0.333919
SACI_RS07460	218.334	-0.348291	0.228473	-1.52443	0.127402	0.338082
SACI_RS00905	455.085	0.329311	0.216264	1.52273	0.127827	0.338435
SACI_RS07120	225.297	-0.352753	0.231632	-1.5229	0.127783	0.338435
SACI_RS09815	106.542	-0.50575	0.332388	-1.52157	0.128118	0.338817
SACI_RS07910	4067.52	-0.206907	0.136727	-1.51328	0.130208	0.343952
SACI_RS00465	344.382	0.309116	0.204488	1.51166	0.130621	0.344648
SACI_RS03785	7970.55	0.194572	0.128959	1.50879	0.131353	0.346186
SACI_RS04350	1736.3	-0.213564	0.141641	-1.50778	0.13161	0.346295
SACI_RS06930	840.709	-0.277222	0.183964	-1.50693	0.131828	0.346295
SACI_RS11685	192.806	-0.35895	0.238209	-1.50687	0.131843	0.346295
SACI_RS07365	629.626	0.28535	0.189484	1.50594	0.132084	0.346533
SACI_RS01615	9387.91	0.223094	0.14821	1.50526	0.132258	0.346597
SACI_RS08135	1110	0.24217	0.161263	1.50171	0.133173	0.3486
SACI_RS00055	931.169	-0.246997	0.165038	-1.49661	0.134496	0.350209
SACI_RS00095	489.476	-0.275932	0.184423	-1.49619	0.134605	0.350209
SACI_RS03280	860.798	0.260439	0.174109	1.49584	0.134696	0.350209
SACI_RS04890	1040.87	0.229211	0.153146	1.49669	0.134474	0.350209
SACI_RS07055	2264.46	-0.210248	0.140457	-1.49688	0.134424	0.350209
SACI_RS08815	529.715	0.279374	0.186559	1.49751	0.134259	0.350209
SACI_RS10765	908.868	0.24259	0.162406	1.49373	0.135247	0.351247
SACI_RS09030	243.154	-0.344404	0.230695	-1.4929	0.135464	0.351416
SACI_RS00175	480.204	-0.267644	0.179371	-1.49213	0.135666	0.351485
SACI_RS06775	13592.8	0.220861	0.148066	1.49164	0.135794	0.351485
SACI_RS09980	921.558	-0.305625	0.205143	-1.48982	0.136272	0.352329
Sac_15_sRNA	34.8291	0.74727	0.502593	1.48683	0.13706	0.353969
SACI_RS06695	1437.8	-0.238994	0.161076	-1.48374	0.137879	0.355291
SACI_RS07075	3152.69	-0.300416	0.202403	-1.48425	0.137743	0.355291
SACI_RS08305	973.091	-0.245614	0.165612	-1.48307	0.138057	0.355355
SACI_RS07240	1638.89	-0.229343	0.154838	-1.48117	0.13856	0.356253
SACI_RS01510	2503.24	0.200276	0.135355	1.47963	0.138972	0.35652
SACI_RS05500	1873.24	0.246815	0.166782	1.47986	0.13891	0.35652
SACI_RS11460	134.508	-0.408354	0.276165	-1.47866	0.139231	0.35679
SACI_RS10065	941.492	0.248522	0.168198	1.47756	0.139526	0.357151
SACI_RS11510	1056.49	-0.234457	0.158766	-1.47674	0.139744	0.357312
SACI_RS05125	129.67	0.415716	0.28203	1.47402	0.140477	0.358394
SACI_RS05540	11221.9	0.239339	0.16237	1.47404	0.140472	0.358394
SACI_RS05850	261.521	0.315835	0.214584	1.47185	0.141062	0.359491
SACI_RS05405	61.6936	0.591761	0.402902	1.46874	0.141902	0.360836
Sac_17_antisenseRNA	16.1332	1.10606	0.752789	1.46929	0.141754	0.360836
SACI_RS06925	145.283	-0.419678	0.286218	-1.46629	0.142569	0.362136
SACI_RS08240	646.164	-0.24337	0.166057	-1.46558	0.142764	0.362231
SACI_RS08665	987.524	0.25742	0.176028	1.46238	0.143638	0.36405
SACI_RS02910	2136.58	0.206061	0.141119	1.46019	0.144238	0.365171
SACI_RS07690	229.978	0.421241	0.28879	1.45864	0.144664	0.365851
SACI_RS07435	1237.67	-0.221815	0.152397	-1.45551	0.145529	0.367235
pyrG	7038.09	0.198172	0.136125	1.45581	0.145446	0.367235
SACI_RS01665	885.753	-0.23499	0.161553	-1.45456	0.14579	0.367492
SACI_RS02625	162.911	0.370318	0.255184	1.45118	0.14673	0.369459
SACI_RS06005	11.0384	1.3607	0.938719	1.44952	0.147191	0.369817
rfc	1736.98	0.205043	0.141433	1.44975	0.147128	0.369817
SACI_RS03200	5505.86	-0.218484	0.151066	-1.44628	0.148098	0.371287
SACI_RS06390	400.28	-0.282001	0.194934	-1.44665	0.147996	0.371287
SACI_RS01835	1037.76	-0.252734	0.174822	-1.44566	0.148272	0.371322
SACI_RS04105	306.666	-0.296872	0.205441	-1.44505	0.148444	0.371352
SACI_RS04385	104.018	0.449266	0.311207	1.44363	0.148844	0.371949
SACI_RS01090	1106.99	-0.263594	0.182885	-1.44131	0.149497	0.373058
SACI_RS04590	913.241	-0.226871	0.157556	-1.43993	0.149886	0.373058
SACI_RS06895	1110.92	0.234305	0.162738	1.43977	0.149932	0.373058
SACI_RS07310	371.397	0.357144	0.247954	1.44036	0.149765	0.373058
SACI_RS03955	880.157	0.229995	0.160071	1.43683	0.150768	0.374733
SACI_RS01670	156.64	0.371709	0.258861	1.43594	0.151019	0.374955
SACI_RS01535	2021.81	0.21789	0.151866	1.43475	0.151359	0.37536
SACI_RS03400	412.532	-0.272341	0.190104	-1.43259	0.151974	0.37536
SACI_RS04615	1117.19	0.250437	0.174621	1.43418	0.151522	0.37536
SACI_RS08465	936.124	-0.739962	0.516595	-1.43238	0.152035	0.37536
SACI_RS09240	244.959	-0.314661	0.219669	-1.43243	0.15202	0.37536
SACI_RS09395	132.72	0.411251	0.287195	1.43196	0.152155	0.37536
SACI_RS08875	1381.18	0.219654	0.153805	1.42813	0.153253	0.377665
SACI_RS00220	609.972	0.246755	0.172956	1.42669	0.15367	0.378222
SACI_RS11030	190.102	0.36311	0.254597	1.42622	0.153806	0.378222
SACI_RS01370	949.447	-0.246818	0.17318	-1.42521	0.154097	0.378536
SACI_RS06200	1094.29	-0.222181	0.156067	-1.42362	0.154556	0.378859
SACI_RS07385	3460.99	0.205047	0.143994	1.424	0.154447	0.378859
Sac_sR127	7.33466	-1.54471	1.08715	-1.42088	0.155351	0.380404
SACI_RS02710	279.897	-0.301584	0.212683	-1.418	0.156192	0.381625
SACI_RS06270	1489.38	-0.217743	0.153613	-1.41748	0.156344	0.381625
SACI_RS09895	168.667	0.392033	0.276428	1.41821	0.15613	0.381625
SACI_RS08155	150.243	-0.393003	0.277728	-1.41506	0.15705	0.382943
SACI_RS02430	267.568	-0.481607	0.340848	-1.41297	0.157665	0.384038
SACI_RS06575	11102.5	0.175902	0.124646	1.41121	0.158184	0.384897
SACI_RS09665	711.013	-0.281684	0.199964	-1.40867	0.158933	0.386314
SACI_RS03960	1556.9	0.210565	0.149665	1.40691	0.159454	0.387134
SACI_RS04665	17822.8	0.176666	0.125615	1.4064	0.159605	0.387134
SACI_RS01445	501.821	-0.290651	0.206984	-1.40422	0.160253	0.388299
SACI_RS01525	766.487	-0.239465	0.170701	-1.40283	0.160667	0.388488
SACI_RS01945	484.27	0.265862	0.189503	1.40295	0.160633	0.388488
SACI_RS00020	202.655	-0.331309	0.236493	-1.40093	0.161236	0.388647
SACI_RS00610	237.794	-0.314019	0.22412	-1.40112	0.161179	0.388647
SACI_RS10970	4246.64	-0.197838	0.141171	-1.4014	0.161093	0.388647
SACI_RS01345	4856.15	0.233052	0.166461	1.40004	0.161503	0.388884
SACI_RS01830	721.911	-0.235374	0.168353	-1.3981	0.162085	0.389879
SACI_RS08765	313.867	-0.292092	0.209497	-1.39426	0.16324	0.39225
SACI_RS05875	353.081	-0.27611	0.198502	-1.39097	0.164235	0.394233
SACI_RS01495	31105.1	0.200238	0.144514	1.3856	0.165869	0.396099
SACI_RS02800	661.426	0.246142	0.177596	1.38597	0.165758	0.396099
SACI_RS07255	750.57	0.287278	0.207318	1.38569	0.165842	0.396099
SACI_RS10320	1059.58	-0.215439	0.155424	-1.38614	0.165705	0.396099
SACI_RS11760	281.997	-0.356727	0.257066	-1.38768	0.165234	0.396099
SACI_RS00420	601.256	-0.233275	0.168526	-1.38421	0.166295	0.396707
SACI_RS11585	90.8682	-0.449353	0.324905	-1.38303	0.166656	0.39716
SACI_RS00980	1100.12	-0.206112	0.149167	-1.38175	0.167047	0.397424
SACI_RS01765	979.545	0.258003	0.1869	1.38043	0.167454	0.397424
SACI_RS06045	2992.44	0.198185	0.143479	1.38128	0.167193	0.397424
SACI_RS09425	507.308	-0.39177	0.283693	-1.38097	0.16729	0.397424
SACI_RS07160	2729.22	0.236679	0.171684	1.37858	0.168025	0.39837
SACI_RS00075	174.731	-0.342633	0.249229	-1.37477	0.169203	0.400753
SACI_RS03115	1203.4	-0.212594	0.154866	-1.37276	0.169826	0.401406
SACI_RS03780	2372.14	0.18989	0.138288	1.37315	0.169706	0.401406
SACI_RS05190	14.8758	-1.03078	0.751441	-1.37174	0.170145	0.40175
SACI_RS03825	1538.15	-0.245878	0.179524	-1.36961	0.170808	0.402904
SACI_RS00250	1331.62	-0.235039	0.171759	-1.36843	0.171178	0.403367
SACI_RS08175	550.34	-0.252516	0.184635	-1.36765	0.171421	0.403528
SACI_RS09840	265.935	0.361348	0.264574	1.36578	0.172009	0.403945
SACI_RS09970	2103.68	0.283116	0.2074	1.36507	0.17223	0.403945
SACI_RS10905	3168.97	0.190823	0.139702	1.36592	0.171963	0.403945
SACI_RS11110	1354.5	-0.197233	0.144508	-1.36486	0.172296	0.403945
SACI_RS07165	1210.88	-0.215645	0.158096	-1.36402	0.172562	0.404158
SACI_RS04480	38.0079	-0.70369	0.516872	-1.36144	0.173375	0.405242
SACI_RS05495	153.897	-0.361852	0.265707	-1.36184	0.173248	0.405242
SACI_RS00945	5362.86	0.178765	0.131584	1.35856	0.174285	0.406759
SACI_RS07410	3988.46	0.18283	0.134604	1.35828	0.174376	0.406759
SACI_RS10600	40.0136	-0.651409	0.480055	-1.35695	0.174798	0.407334
SACI_RS03860	5546.56	-0.186162	0.137256	-1.35631	0.175001	0.407397
SACI_RS11265	328.355	0.27621	0.204	1.35397	0.175747	0.408722
SACI_RS03990	250.526	-0.293203	0.217393	-1.34872	0.177426	0.412212
SACI_RS00830	1087.97	-0.209308	0.155322	-1.34757	0.177797	0.41266
SACI_RS08105	532.075	-0.238747	0.177773	-1.34299	0.179275	0.415673
SACI_RS04410	247.691	-0.310689	0.23168	-1.34102	0.179913	0.416735
SACI_RS02845	12730.3	0.166821	0.124481	1.34014	0.1802	0.416983
SACI_RS03510	29.0707	0.747326	0.559551	1.33558	0.181686	0.4196
SACI_RS06765	798.631	0.213931	0.160181	1.33556	0.181694	0.4196
SACI_RS00110	1468.17	-0.196096	0.14697	-1.33426	0.182119	0.420163
SACI_RS07595	375.462	0.264579	0.198684	1.33166	0.182973	0.421712
SACI_RS03795	261.334	-0.290008	0.217959	-1.33056	0.183333	0.421803
SACI_RS11520	91.5115	-0.448127	0.336829	-1.33043	0.183377	0.421803
SACI_RS02020	287.223	-0.27771	0.209297	-1.32687	0.184552	0.424084
SACI_RS04880	869.955	-0.218258	0.164739	-1.32487	0.185214	0.425184
SACI_RS09940	234.928	0.347184	0.262203	1.3241	0.185468	0.425345
SACI_RS01185	285.919	-0.307959	0.232725	-1.32327	0.185744	0.42544
SACI_RS07530	1235.27	0.198976	0.150439	1.32264	0.185956	0.42544
SACI_RS08620	1120.18	0.212668	0.160829	1.32232	0.186061	0.42544
SACI_RS07200	581.321	0.231104	0.174898	1.32136	0.18638	0.425748
SACI_RS08015	2157.21	-0.179259	0.136282	-1.31535	0.188391	0.429917
SACI_RS09780	2753.78	0.186667	0.142048	1.31411	0.188808	0.430446
SACI_RS01055	60.1133	-0.521588	0.397298	-1.31284	0.189237	0.430998
SACI_RS00695	497.37	-0.245385	0.187357	-1.30972	0.19029	0.431256
SACI_RS04100	985.475	-0.208362	0.159054	-1.31001	0.190194	0.431256
SACI_RS06535	585.812	0.245651	0.187501	1.31013	0.190151	0.431256
SACI_RS08170	804.452	-0.255252	0.194969	-1.30919	0.190468	0.431256
SACI_RS09865	436.376	-0.242982	0.185529	-1.30967	0.190307	0.431256
SACI_RS10900	1267.15	0.215393	0.164502	1.30936	0.190413	0.431256
SACI_RS00825	387.361	-0.249608	0.191078	-1.30632	0.191445	0.432621
SACI_RS10200	1997.58	0.185017	0.141607	1.30656	0.191364	0.432621
SACI_RS07040	80.7814	-0.450182	0.345333	-1.30362	0.192364	0.433851
SACI_RS07605	393.195	0.30791	0.236131	1.30398	0.192241	0.433851
SACI_RS01020	1709.37	0.193631	0.148779	1.30147	0.193098	0.434658
SACI_RS06125	476.233	-0.259701	0.199469	-1.30196	0.19293	0.434658
SACI_RS03885	335.957	-0.257463	0.197944	-1.30069	0.193365	0.434837
SACI_RS03335	739.867	-0.227744	0.175221	-1.29975	0.193686	0.435136
SACI_RS06825	320.44	0.298666	0.230092	1.29803	0.194278	0.436041
SACI_RS07820	1145.8	0.218603	0.168682	1.29595	0.194993	0.437223
SACI_RS00480	1297.4	0.223514	0.172826	1.29329	0.19591	0.438855
SACI_RS02255	160.924	-0.40738	0.315851	-1.28978	0.197126	0.440298
SACI_RS06970	2367.55	0.190973	0.148023	1.29015	0.196998	0.440298
SACI_RS09615	927.254	-0.202654	0.15701	-1.29071	0.196804	0.440298
SACI_RS01340	854.057	-0.214105	0.166152	-1.2886	0.197536	0.440789
SACI_RS01500	92.4897	0.422221	0.327834	1.28791	0.197777	0.440902
SACI_RS07430	4712.7	-0.169025	0.131581	-1.28457	0.198944	0.443076
SACI_RS04730	851.24	0.222961	0.17385	1.28249	0.199671	0.444268
SACI_RS06615	935.494	0.199616	0.155944	1.28005	0.200526	0.445742
SACI_RS08065	846.215	-0.221958	0.173578	-1.27872	0.200995	0.445928
SACI_RS08425	21498.5	0.159601	0.124773	1.27914	0.200849	0.445928
SACI_RS00160	213.58	-0.300384	0.235314	-1.27652	0.201772	0.447222
SACI_RS03370	803.787	-0.201711	0.158184	-1.27516	0.202251	0.447409
SACI_RS06630	456.935	-0.254947	0.200182	-1.27358	0.202814	0.447409
SACI_RS09535	1517.74	-0.211857	0.166274	-1.27414	0.202612	0.447409
SACI_RS11235	6197.07	-0.236406	0.185502	-1.27441	0.202517	0.447409
Sac_85_K-turnsRNA	126.449	0.422368	0.331646	1.27355	0.202823	0.447409
Sac_52_sRNA	208.88	0.366799	0.289209	1.26828	0.204697	0.451113
SACI_RS02540	238.696	-0.282353	0.222728	-1.2677	0.204905	0.451142
SACI_RS00755	793.385	0.206496	0.163085	1.26618	0.205447	0.451809
SACI_RS09340	1739.59	-0.217046	0.171475	-1.26576	0.205598	0.451809
SACI_RS06665	3577.99	-0.16702	0.132217	-1.26323	0.206508	0.453377
SACI_RS01885	1986.96	-0.180191	0.142829	-1.26158	0.2071	0.453816
Sac_8_antisenseRNA	6.65251	1.44566	1.14583	1.26168	0.207066	0.453816
SACI_RS06530	15.256	0.953119	0.756811	1.25939	0.20789	0.455116
SACI_RS00315	219.855	-0.292437	0.23269	-1.25677	0.208839	0.456033
SACI_RS03560	325.198	-0.257153	0.204731	-1.25605	0.209097	0.456033
SACI_RS04605	794.542	-0.199255	0.158543	-1.25679	0.208831	0.456033
SACI_RS06060	131.262	0.358284	0.285193	1.25629	0.209012	0.456033
SACI_RS05920	645.577	-0.210609	0.167795	-1.25516	0.209422	0.456312
SACI_RS01990	75.9305	-0.442975	0.353377	-1.25355	0.210006	0.4566
SACI_RS05280	6028.33	0.173456	0.138359	1.25367	0.209962	0.4566
SACI_RS07425	441.216	0.256843	0.204956	1.25316	0.210147	0.4566
SACI_RS10240	1699.45	0.19847	0.158609	1.25132	0.210819	0.457631
SACI_RS01335	340.516	-0.247603	0.198177	-1.2494	0.211519	0.45872
SACI_RS02035	120.494	-0.363269	0.291342	-1.24688	0.21244	0.460287
SACI_RS03385	1550.29	-0.178832	0.14361	-1.24526	0.213035	0.461145
SACI_RS09035	257.536	-0.289536	0.232657	-1.24447	0.213325	0.46134
SACI_RS01360	827.341	0.208329	0.168328	1.23764	0.215851	0.466368
SACI_RS09565	112.866	0.381076	0.308549	1.23506	0.21681	0.468002
SACI_RS01975	284.43	-0.269987	0.219376	-1.2307	0.218434	0.47029
SACI_RS02615	458.812	-0.243601	0.197984	-1.23041	0.218545	0.47029
SACI_RS06460	403.68	0.232214	0.188869	1.2295	0.218886	0.47029
SACI_RS09085	918.291	0.201414	0.163546	1.23155	0.218118	0.47029
Sac_sR118	281.131	-0.319408	0.259713	-1.22985	0.218753	0.47029
SACI_RS10385	83.9169	0.446513	0.36519	1.22269	0.221447	0.475351
SACI_RS07995	272.008	-0.266503	0.218168	-1.22155	0.221878	0.475834
SACI_RS04990	985.5	-0.299554	0.245399	-1.22068	0.222206	0.476098
SACI_RS01450	567.614	-0.218219	0.179435	-1.21615	0.223929	0.479046
SACI_RS04205	1780.54	-0.213526	0.175626	-1.2158	0.224063	0.479046
SACI_RS07810	194.849	-0.292131	0.240358	-1.2154	0.224213	0.479046
Sac_37_antisenseRNA	135.98	0.35387	0.291279	1.21488	0.22441	0.479046
SACI_RS00320	141.348	-0.330983	0.272581	-1.21426	0.22465	0.479115
SACI_RS01460	3142.23	-0.167285	0.13804	-1.21186	0.225566	0.479764
SACI_RS02835	7026.72	0.161488	0.133265	1.21178	0.225598	0.479764
SACI_RS07855	932.803	0.193853	0.160038	1.21129	0.225784	0.479764
SACI_RS09760	250.844	0.266219	0.219531	1.21267	0.225255	0.479764
SACI_RS06705	108.299	-0.401128	0.331506	-1.21002	0.226273	0.480362
Sac_sR5	119.861	0.360981	0.298567	1.20905	0.226645	0.480713
SACI_RS11220	15760	0.161788	0.133934	1.20797	0.227057	0.481144
SACI_RS10830	238.045	0.270936	0.224504	1.20682	0.2275	0.481643
SACI_RS04130	493.552	-0.218665	0.181365	-1.20566	0.227948	0.48215
SACI_RS03045	1514.69	-0.173331	0.143936	-1.20422	0.228504	0.482884
SACI_RS07895	1255.53	-0.188674	0.156786	-1.20339	0.228827	0.483125
SACI_RS04240	118.559	0.350258	0.291521	1.20149	0.229562	0.483795
SACI_RS05415	521.467	0.242662	0.201927	1.20173	0.229467	0.483795
SACI_RS07750	133.538	-0.375527	0.312879	-1.20023	0.23005	0.484382
SACI_RS06940	194.604	-0.295555	0.246661	-1.19822	0.23083	0.485583
SACI_RS05690	7602.66	0.175897	0.146982	1.19672	0.231415	0.48637
SACI_RS11455	382.082	-0.230579	0.192854	-1.19561	0.231849	0.486841
SACI_RS00515	455.76	0.24229	0.203	1.19355	0.232654	0.487204
SACI_RS05020	657.849	-0.229485	0.192267	-1.19357	0.232645	0.487204
SACI_RS09385	3835.44	0.236325	0.197923	1.19402	0.232469	0.487204
SACI_RS00555	263.031	-0.298357	0.250223	-1.19236	0.233118	0.487736
SACI_RS02965	167.651	-0.29899	0.250901	-1.19166	0.233393	0.48787
SACI_RS11040	3817.88	0.188222	0.158282	1.18915	0.23438	0.489491
SACI_RS04415	1760.08	-0.191642	0.161422	-1.18721	0.235144	0.490644
SACI_RS09465	788.461	-0.193323	0.163164	-1.18484	0.236082	0.492156
SACI_RS01875	2532.52	0.204342	0.172635	1.18366	0.236546	0.492681
SACI_RS00820	177.454	-0.290048	0.245527	-1.18133	0.237471	0.493773
SACI_RS02920	177.888	-0.289541	0.245111	-1.18126	0.237498	0.493773
SACI_RS10490	640.04	0.202104	0.171218	1.18039	0.237844	0.49405
SACI_RS03700	21497.4	0.148801	0.126193	1.17915	0.238338	0.494631
SACI_RS03170	503.611	-0.248432	0.210871	-1.17812	0.238748	0.495038
SACI_RS09580	208.515	-0.289293	0.245969	-1.17613	0.239541	0.496238
SACI_RS06860	98.291	-0.398488	0.339385	-1.17415	0.240336	0.497439
SACI_RS08655	253.721	-0.258343	0.220247	-1.17297	0.240807	0.497969
SACI_RS01550	1079.17	0.180914	0.154436	1.17145	0.241417	0.498785
SACI_RS03440	769.537	-0.18684	0.159663	-1.17021	0.241915	0.499367
SACI_RS00545	161.429	-0.308975	0.264491	-1.16819	0.242732	0.500161
SACI_RS07030	462.481	-0.214408	0.183507	-1.16839	0.242648	0.500161
SACI_RS00705	6582.12	-0.196926	0.168835	-1.16638	0.243462	0.50122
SACI_RS09140	5181.37	0.158611	0.136079	1.16558	0.243784	0.501438
SACI_RS01970	174.287	0.308679	0.265163	1.16411	0.244379	0.502214
SACI_RS10930	14063.4	0.15588	0.133991	1.16337	0.24468	0.502386
SACI_RS02220	1188.32	-0.175511	0.151285	-1.16014	0.245993	0.503915
SACI_RS02225	1057.04	-0.18062	0.155717	-1.15993	0.246078	0.503915
SACI_RS07890	709.249	0.229943	0.198235	1.15995	0.246069	0.503915
SACI_RS00265	1877.88	-0.173942	0.150227	-1.15786	0.246921	0.50432
SACI_RS01800	1653.78	0.175064	0.151135	1.15833	0.246729	0.50432
SACI_RS08710	252.253	-0.281409	0.243047	-1.15784	0.24693	0.50432
SACI_RS05120	602.41	0.195077	0.169499	1.15091	0.249771	0.509674
SACI_RS04235	485.107	-0.215994	0.187776	-1.15028	0.25003	0.509752
SACI_RS11465	1155.76	0.174856	0.152534	1.14634	0.251653	0.51261
SACI_RS05205	209.12	0.267699	0.234097	1.14354	0.252816	0.513699
SACI_RS08360	11804.8	0.168309	0.147195	1.14345	0.252854	0.513699
SACI_RS09175	724.523	-0.214112	0.187105	-1.14434	0.252484	0.513699
SACI_RS11605	284.954	-0.238605	0.208947	-1.14194	0.25348	0.51452
SACI_RS03930	878.779	0.261055	0.228848	1.14073	0.25398	0.515084
SACI_RS04760	725.231	0.211585	0.185752	1.13908	0.254671	0.515582
SACI_RS09680	100.017	0.389098	0.341573	1.13913	0.254647	0.515582
SACI_RS05010	572.785	-0.215002	0.188923	-1.13804	0.255105	0.516008
SACI_RS00415	1976.23	-0.159362	0.140215	-1.13656	0.255723	0.516414
SACI_RS02825	367.522	0.235868	0.207541	1.13649	0.255752	0.516414
SACI_RS05520	169.107	-0.325513	0.286741	-1.13522	0.256284	0.516637
SACI_RS10150	78.8729	0.43148	0.380106	1.13516	0.256309	0.516637
SACI_RS10020	100.896	0.382294	0.337413	1.13301	0.257208	0.517998
SACI_RS01720	728.451	0.194457	0.171956	1.13085	0.258117	0.519377
SACI_RS02215	7.58478	-1.18168	1.04863	-1.12688	0.259793	0.521869
SACI_RS06655	185.048	-0.31416	0.278796	-1.12685	0.259807	0.521869
SACI_RS03300	1092.39	0.16839	0.149584	1.12572	0.260283	0.522372
SACI_RS05290	845.432	0.180135	0.160119	1.12501	0.260586	0.522526
SACI_RS00635	1071.33	0.190047	0.169376	1.12204	0.261843	0.523023
SACI_RS03485	275.623	-0.245324	0.218743	-1.12152	0.262068	0.523023
SACI_RS03775	1381.64	-0.16939	0.150846	-1.12294	0.261464	0.523023
SACI_RS07560	14738.8	-0.141337	0.126055	-1.12123	0.262189	0.523023
SACI_RS11035	612.616	0.19691	0.175274	1.12344	0.26125	0.523023
Sac_58_sRNA	131.062	0.318287	0.28374	1.12176	0.261965	0.523023
SACI_RS01215	599.396	0.192507	0.17179	1.1206	0.26246	0.523112
SACI_RS05725	1748.08	0.156752	0.140033	1.11939	0.262974	0.523685
SACI_RS07275	59.9066	-0.451764	0.404031	-1.11814	0.263507	0.523844
SACI_RS08570	193.154	-0.301981	0.269988	-1.1185	0.263355	0.523844
SACI_RS07035	117.405	-0.32308	0.289149	-1.11735	0.263845	0.524067
SACI_RS06900	9.4624	-1.07789	0.965577	-1.11632	0.264285	0.52449
SACI_RS01070	302.121	-0.2285	0.204986	-1.11471	0.264975	0.525409
Sac_sR128	55.6386	0.46226	0.416172	1.11074	0.26668	0.528336
SACI_RS03015	154.286	0.290097	0.261503	1.10935	0.267281	0.529074
SACI_RS05080	761.394	0.200575	0.180912	1.10868	0.267566	0.529187
SACI_RS01365	603.037	0.18849	0.170104	1.10809	0.267825	0.529246
SACI_RS05210	197.907	-0.269173	0.243156	-1.107	0.268295	0.529723
SACI_RS03985	2767.96	-0.154681	0.139929	-1.10542	0.268977	0.530164
SACI_RS06245	597.018	0.209787	0.189763	1.10553	0.268932	0.530164
SACI_RS01210	176.819	0.272527	0.247253	1.10222	0.270367	0.530474
SACI_RS01985	4428.21	-0.15169	0.137679	-1.10176	0.270565	0.530474
SACI_RS03380	602.846	0.21879	0.198627	1.10151	0.270676	0.530474
SACI_RS06015	1193.62	-0.170152	0.154481	-1.10145	0.270702	0.530474
SACI_RS06380	676.078	-0.183329	0.166457	-1.10136	0.270739	0.530474
SACI_RS09460	865.985	0.176341	0.160055	1.10175	0.270569	0.530474
SACI_RS09570	606.022	-0.2058	0.186542	-1.10324	0.269925	0.530474
SACI_RS00810	99.5117	-0.345733	0.314181	-1.10043	0.271147	0.530824
SACI_RS03540	8.14522	-1.14861	1.04576	-1.09835	0.272052	0.532145
rps14P	249.984	0.253596	0.231669	1.09465	0.273672	0.534863
SACI_RS06715	1333.21	-0.172712	0.157979	-1.09326	0.27428	0.535598
SACI_RS04035	249.491	-0.267392	0.244834	-1.09214	0.274773	0.536109
SACI_RS05180	481.644	-0.208519	0.19158	-1.08842	0.276411	0.538396
SACI_RS08545	65.6715	0.464923	0.427015	1.08877	0.276254	0.538396
SACI_RS07285	11.2861	0.937826	0.8648	1.08444	0.278169	0.541364
SACI_RS07740	5244.9	0.156793	0.144893	1.08213	0.279196	0.542824
SACI_RS09605	288.76	-0.236701	0.218824	-1.0817	0.279388	0.542824
SACI_RS06130	133.692	-0.319957	0.295962	-1.08107	0.279664	0.542905
SACI_RS08725	465.495	0.200714	0.185889	1.07975	0.280254	0.543519
SACI_RS09920	165.053	-0.277582	0.257185	-1.07931	0.28045	0.543519
SACI_RS01285	82.2499	0.385907	0.357807	1.07853	0.280795	0.543732
SACI_RS02595	83.3493	-0.360034	0.334461	-1.07646	0.281722	0.544616
SACI_RS06905	38.2005	0.599341	0.556691	1.07661	0.281653	0.544616
Sac_sR17	103.961	-0.337296	0.313519	-1.07584	0.281999	0.544696
SACI_RS02895	3137.84	-0.148374	0.138403	-1.07204	0.283703	0.547073
SACI_RS09905	22.3803	0.660271	0.615847	1.07213	0.28366	0.547073
SACI_RS01475	663.988	0.180182	0.16857	1.06888	0.285123	0.548364
SACI_RS02790	1103.17	0.205449	0.192288	1.06844	0.28532	0.548364
SACI_RS04595	1361.56	-0.161398	0.150848	-1.06994	0.284648	0.548364
SACI_RS06190	516.264	-0.194637	0.182147	-1.06857	0.285262	0.548364
SACI_RS05420	468.624	0.196881	0.184563	1.06674	0.28609	0.549388
SACI_RS11740	25.9204	0.625528	0.58869	1.06258	0.287974	0.552547
SACI_RS04705	843.546	-0.177101	0.167174	-1.05938	0.289426	0.554873
SACI_RS08340	422.35	0.199386	0.189125	1.05426	0.291766	0.558896
SACI_RS08250	666.428	0.179543	0.170585	1.05251	0.292565	0.559038
SACI_RS10295	359.263	-0.2102	0.199623	-1.05298	0.292349	0.559038
SACI_RS10655	33.5782	-0.530639	0.503824	-1.05322	0.292238	0.559038
SACI_RS00490	283.26	0.221569	0.210822	1.05098	0.293269	0.559922
SACI_RS05765	9659.09	-0.151274	0.144403	-1.04758	0.294831	0.562409
SACI_RS11380	219.169	-0.256439	0.244906	-1.04709	0.295058	0.562409
SACI_RS03340	191.441	-0.270495	0.258698	-1.0456	0.295744	0.563252
SACI_RS01960	80.5892	-0.354321	0.339112	-1.04485	0.296092	0.563451
SACI_RS02690	80.8925	-0.37135	0.356051	-1.04297	0.296962	0.564642
SACI_RS05040	166.356	-0.280374	0.269372	-1.04084	0.297949	0.566053
SACI_RS00145	274.032	-0.230653	0.221904	-1.03943	0.298607	0.566515
SACI_RS03465	73.9427	0.471111	0.453683	1.03841	0.299077	0.566515
SACI_RS04530	605.294	0.206007	0.198235	1.03921	0.298709	0.566515
SACI_RS06165	899.768	-0.161959	0.155997	-1.03821	0.299171	0.566515
SACI_RS09335	2631.22	-0.236318	0.227781	-1.03748	0.299512	0.566698
SACI_RS03480	633.211	0.175548	0.169919	1.03313	0.301542	0.569607
SACI_RS05025	251.763	0.25061	0.242518	1.03336	0.301433	0.569607
SACI_RS04695	203.215	-0.247206	0.239588	-1.03179	0.302169	0.56986
SACI_RS09475	538.2	0.182942	0.177224	1.03226	0.30195	0.56986
SACI_RS07325	10162	0.136171	0.132072	1.03103	0.302526	0.57007
SACI_RS03075	1119.78	-0.159321	0.154857	-1.02883	0.303559	0.57155
SACI_RS00940	5657.99	-0.166	0.161811	-1.02589	0.304943	0.573525
SACI_RS04365	515.699	-0.188541	0.183844	-1.02555	0.305103	0.573525
SACI_RS05650	190.701	0.256915	0.251179	1.02284	0.306385	0.575466
SACI_RS02135	546.943	0.218315	0.214185	1.01928	0.30807	0.575763
SACI_RS02610	598.835	-0.174553	0.171366	-1.0186	0.308393	0.575763
SACI_RS04965	171.748	-0.265848	0.260578	-1.02022	0.307622	0.575763
SACI_RS04985	610.912	-0.176631	0.173341	-1.01898	0.308211	0.575763
SACI_RS05200	36.98	-0.491995	0.482188	-1.02034	0.307567	0.575763
SACI_RS05620	26.9718	0.76664	0.752859	1.0183	0.308533	0.575763
SACI_RS09820	480.395	-0.188111	0.184205	-1.02121	0.307157	0.575763
SACI_RS11445	553.068	-0.181134	0.177681	-1.01943	0.307999	0.575763
SACI_RS00130	180.346	-0.247909	0.244816	-1.01263	0.311235	0.579244
SACI_RS02285	733.481	0.174965	0.172686	1.0132	0.310965	0.579244
SACI_RS07920	842.755	-0.181931	0.179722	-1.01229	0.3114	0.579244
SACI_RS10505	221.496	-0.231044	0.227889	-1.01385	0.310657	0.579244
SACI_RS02600	328.143	-0.215882	0.213476	-1.01127	0.311889	0.579688
SACI_RS06300	3293.71	0.167391	0.165763	1.00982	0.312582	0.580043
SACI_RS08050	661.974	0.169219	0.1675	1.01026	0.31237	0.580043
SACI_RS08245	1473.15	-0.164487	0.163074	-1.00866	0.313135	0.580605
SACI_RS07140	2633.18	-0.174533	0.173238	-1.00747	0.313707	0.580734
SACI_RS07170	979.436	0.155282	0.15406	1.00793	0.313488	0.580734
SACI_RS02510	79.662	-0.342472	0.340123	-1.0069	0.313981	0.580777
SACI_RS06830	850.655	0.160292	0.159285	1.00632	0.314262	0.580833
SACI_RS02140	55.1749	-0.437467	0.436328	-1.00261	0.316048	0.583667
SACI_RS04575	235.041	-0.225597	0.225651	-0.999762	0.317426	0.585744
SACI_RS08960	382.295	0.202796	0.20303	0.998849	0.317868	0.586092
SACI_RS01915	93.0559	-0.324921	0.325616	-0.997866	0.318344	0.586504
SACI_RS04030	1862.93	-0.189267	0.189942	-0.996445	0.319034	0.587306
SACI_RS00370	2835.36	-0.177135	0.177891	-0.99575	0.319372	0.587461
SACI_RS09710	181.469	0.245209	0.246934	0.993013	0.320704	0.589443
SACI_RS03350	226.598	-0.246649	0.248712	-0.991707	0.321341	0.590145
SACI_RS10355	636.354	0.165022	0.166778	0.989469	0.322433	0.591401
SACI_RS10835	1896.13	0.148797	0.150413	0.98926	0.322536	0.591401
SACI_RS07335	2820.39	-0.1588	0.16075	-0.987868	0.323217	0.591713
SACI_RS07990	453.853	0.189532	0.19183	0.988016	0.323145	0.591713
SACI_RS03360	1360.79	-0.15484	0.157234	-0.984773	0.324736	0.592523
SACI_RS06150	464.527	-0.182947	0.185828	-0.984497	0.324871	0.592523
SACI_RS07695	451.326	0.195968	0.199083	0.984356	0.32494	0.592523
SACI_RS07885	393.781	-0.187083	0.190006	-0.984616	0.324813	0.592523
SACI_RS10915	423.203	0.223656	0.226787	0.986195	0.324037	0.592523
SACI_RS08790	390.471	-0.197438	0.201144	-0.981573	0.32631	0.594163
SACI_RS10025	792.155	-0.193347	0.196994	-0.981486	0.326353	0.594163
SACI_RS05070	379.17	0.188208	0.192114	0.979667	0.32725	0.595001
SACI_RS05255	2901.29	0.134312	0.137267	0.97847	0.327842	0.595001
SACI_RS07680	30.6282	0.588301	0.601001	0.97887	0.327644	0.595001
SACI_RS09975	942.409	0.199629	0.203861	0.979241	0.327461	0.595001
SACI_RS03505	88.1514	0.335919	0.344202	0.975935	0.329097	0.595876
SACI_RS06495	6441.16	-0.127081	0.130175	-0.976236	0.328948	0.595876
Sac_72_antisenseRNA	31.7627	0.508875	0.521294	0.976177	0.328977	0.595876
SACI_RS02650	170.258	-0.254216	0.26069	-0.975166	0.329478	0.595971
SACI_RS11435	3998.63	-0.135108	0.138602	-0.97479	0.329664	0.595971
SACI_RS09290	9.949	-0.903331	0.92777	-0.973658	0.330226	0.596521
SACI_RS01240	2827.02	-0.132922	0.136626	-0.972892	0.330607	0.596743
SACI_RS00655	773.156	0.166772	0.17164	0.971634	0.331233	0.597044
SACI_RS09145	150.893	0.259249	0.26685	0.971519	0.33129	0.597044
SACI_RS09265	558.977	-0.169809	0.174888	-0.970957	0.33157	0.597084
SACI_RS00580	1444.67	-0.139129	0.143431	-0.970011	0.332041	0.597089
SACI_RS07905	724.418	0.166148	0.171301	0.969916	0.332089	0.597089
SACI_RS01955	230.624	0.222263	0.229648	0.967839	0.333125	0.598468
SACI_RS03880	663.903	-0.177881	0.183886	-0.967342	0.333373	0.598468
SACI_RS01110	48.947	0.410971	0.426091	0.964515	0.334788	0.598686
SACI_RS01400	122.59	0.27683	0.286769	0.96534	0.334374	0.598686
SACI_RS05060	1067.83	-0.168056	0.173953	-0.966101	0.333993	0.598686
SACI_RS10585	4773.48	0.139975	0.145092	0.964733	0.334679	0.598686
SACI_RS10710	1842.48	-0.159357	0.165122	-0.965088	0.334501	0.598686
SACI_RS08580	29.2798	0.52161	0.541162	0.963871	0.335111	0.5988
SACI_RS07390	373.367	0.184859	0.192027	0.962671	0.335713	0.599413
SACI_RS07095	235.277	-0.216421	0.225147	-0.96124	0.336432	0.599822
SACI_RS10430	7.69518	-1.00382	1.04436	-0.961183	0.33646	0.599822
SACI_RS06310	11860.4	0.128339	0.133669	0.960122	0.336994	0.600311
SACI_RS05870	220.951	-0.226642	0.236375	-0.958823	0.337648	0.601013
Sac_62_antisenseRNA	21.8512	0.684978	0.715416	0.957454	0.338338	0.601779
SACI_RS02970	1256.24	0.148525	0.155683	0.954019	0.340074	0.603475
SACI_RS03525	233.968	-0.214123	0.224268	-0.954763	0.339697	0.603475
SACI_RS06840	4631.93	0.133097	0.139441	0.9545	0.33983	0.603475
Sac_sR8	21.1078	-0.599604	0.629552	-0.952429	0.340879	0.60444
SACI_RS01815	821.45	0.160595	0.168773	0.951541	0.34133	0.604776
SACI_RS07625	26.7221	-0.539921	0.569526	-0.948017	0.343121	0.607484
SACI_RS04115	907.698	-0.156617	0.165421	-0.946776	0.343753	0.608138
SACI_RS03320	804.114	-0.176844	0.187366	-0.943845	0.345249	0.610318
SACI_RS08005	170.728	-0.238175	0.25383	-0.938325	0.348077	0.614379
SACI_RS10030	488.131	-0.166534	0.177472	-0.938369	0.348055	0.614379
SACI_RS03140	2415.09	-0.138534	0.148007	-0.935995	0.349276	0.616024
SACI_RS04435	13975.6	-0.12515	0.133784	-0.935463	0.34955	0.616038
SACI_RS07185	443.521	-0.174566	0.186839	-0.934312	0.350143	0.616417
SACI_RS08830	397.287	0.180654	0.193417	0.934012	0.350298	0.616417
SACI_RS08365	936.551	0.14627	0.156738	0.933212	0.35071	0.616675
SACI_RS02575	1239.56	-0.136219	0.146144	-0.932088	0.351291	0.617013
SACI_RS06425	2255.29	-0.13118	0.140781	-0.931807	0.351436	0.617013
SACI_RS00030	155.636	-0.274384	0.29467	-0.931158	0.351772	0.617134
SACI_RS10350	921.818	-0.155895	0.167663	-0.929809	0.35247	0.617423
SACI_RS10750	1012.88	0.164301	0.176704	0.92981	0.35247	0.617423
SACI_RS02640	589.052	-0.158395	0.170509	-0.928954	0.352913	0.617731
SACI_RS09420	604.637	-0.180295	0.194239	-0.92821	0.353299	0.617939
SACI_RS02030	473.9	-0.167793	0.18167	-0.923613	0.355688	0.619392
SACI_RS02655	277.972	-0.208441	0.225258	-0.925346	0.354786	0.619392
SACI_RS04175	161.597	0.256496	0.277382	0.924703	0.35512	0.619392
SACI_RS04470	169.522	-0.233235	0.252386	-0.924121	0.355423	0.619392
SACI_RS05585	647.252	0.511012	0.553177	0.923776	0.355603	0.619392
SACI_RS08215	148.375	0.255637	0.276829	0.923449	0.355773	0.619392
Sac_sR25	13.5745	-0.720013	0.780072	-0.923008	0.356003	0.619392
SACI_RS01530	182.657	-0.229461	0.248968	-0.921648	0.356712	0.619694
SACI_RS07405	948.211	-0.1462	0.158587	-0.921891	0.356585	0.619694
SACI_RS04945	3457.71	0.132168	0.143558	0.920662	0.357227	0.620123
SACI_RS06410	5407.43	-0.11797	0.128259	-0.91978	0.357688	0.620457
SACI_RS10440	122.207	-0.278293	0.30286	-0.918882	0.358158	0.620806
SACI_RS00215	2065.45	0.151815	0.165321	0.918305	0.358459	0.620864
SACI_RS06725	314.86	-0.187871	0.205152	-0.915764	0.359791	0.622239
SACI_RS08915	2845.69	-0.152654	0.166657	-0.91598	0.359677	0.622239
SACI_RS00135	4354.82	-0.117949	0.129688	-0.909484	0.363095	0.624685
SACI_RS03660	11.7003	-0.830294	0.911764	-0.910646	0.362482	0.624685
SACI_RS03940	83.4487	0.306332	0.335951	0.911836	0.361855	0.624685
SACI_RS04390	1341.8	-0.139058	0.152662	-0.910891	0.362353	0.624685
SACI_RS05375	24146.9	0.121773	0.133816	0.910005	0.36282	0.624685
SACI_RS06550	867.645	0.15171	0.16626	0.912487	0.361513	0.624685
Sac_12_antisenseRNA	14.0085	-0.698908	0.768441	-0.909514	0.363079	0.624685
SACI_RS09790	106.626	0.274376	0.302028	0.908445	0.363643	0.625082
SACI_RS11010	820.936	-0.155466	0.171213	-0.908023	0.363866	0.625082
SACI_RS02360	54.5739	0.371391	0.409413	0.90713	0.364338	0.62516
SACI_RS03375	719.559	0.183396	0.202302	0.906546	0.364647	0.62516
SACI_RS09010	2133.81	0.132459	0.146136	0.906405	0.364722	0.62516
SACI_RS01580	214.805	-0.225468	0.249345	-0.904239	0.365868	0.626618
SACI_RS04430	524.577	0.160391	0.177869	0.901736	0.367197	0.626618
SACI_RS06000	89.3698	-0.299471	0.331798	-0.902571	0.366754	0.626618
SACI_RS07450	197.738	0.219183	0.243023	0.901904	0.367108	0.626618
SACI_RS08550	1917.32	0.141489	0.156653	0.903201	0.366419	0.626618
SACI_RS10165	177.257	0.242966	0.269439	0.901747	0.367191	0.626618
SACI_RS02605	1076.66	-0.135335	0.150566	-0.898842	0.368737	0.628782
SACI_RS02025	21117	0.112363	0.125289	0.896825	0.369812	0.629729
SACI_RS02515	204.677	0.246817	0.275226	0.89678	0.369836	0.629729
SACI_RS04160	959.148	0.143866	0.160972	0.893733	0.371465	0.63037
SACI_RS06505	894.482	0.142116	0.158727	0.89535	0.3706	0.63037
SACI_RS06740	2183.32	-0.122359	0.136871	-0.893976	0.371335	0.63037
SACI_RS07150	101.796	-0.273589	0.306128	-0.893706	0.371479	0.63037
SACI_RS08095	189.267	-0.215292	0.240946	-0.893526	0.371575	0.63037
SACI_RS00335	50.4295	-0.380929	0.42682	-0.892483	0.372134	0.630856
SACI_RS08975	2927.57	-0.42181	0.473313	-0.891185	0.37283	0.631572
SACI_RS00620	9910.15	-0.119737	0.134696	-0.888944	0.374033	0.632685
SACI_RS05160	449.482	-0.167932	0.18888	-0.889095	0.373952	0.632685
SACI_RS09250	1535.82	-0.151957	0.171273	-0.88722	0.374961	0.63379
SACI_RS01035	652.599	-0.176059	0.198595	-0.88652	0.375337	0.633964
SACI_RS01710	1348.13	0.132228	0.149412	0.884987	0.376164	0.634897
SACI_RS03395	882.212	-0.144809	0.164029	-0.88283	0.377328	0.636398
SACI_RS01235	13995.9	-0.716463	0.812339	-0.881975	0.37779	0.636713
SACI_RS00680	96.1956	-0.283645	0.32253	-0.879438	0.379164	0.63683
SACI_RS01175	580.619	0.14921	0.169622	0.879665	0.379041	0.63683
SACI_RS03895	2047.08	0.122933	0.139807	0.879305	0.379236	0.63683
SACI_RS07705	297.537	0.190586	0.216455	0.880489	0.378595	0.63683
SACI_RS08795	487.633	-0.159426	0.180962	-0.880989	0.378324	0.63683
SACI_RS07525	696.78	0.144415	0.164468	0.878076	0.379903	0.63713
SACI_RS07870	63.516	-0.35588	0.405349	-0.877961	0.379965	0.63713
SACI_RS00350	2945.31	-0.132414	0.151094	-0.87637	0.380829	0.638116
SACI_RS00910	139.344	0.240578	0.275281	0.873936	0.382153	0.638486
SACI_RS01790	474.873	-0.156067	0.178515	-0.874254	0.38198	0.638486
SACI_RS01935	377.023	0.168387	0.192388	0.875249	0.381438	0.638486
SACI_RS03735	688.367	-0.158297	0.180953	-0.874797	0.381684	0.638486
SACI_RS00440	351.559	-0.176287	0.202426	-0.870871	0.383825	0.639431
SACI_RS01715	2497.57	0.131266	0.150484	0.872294	0.383048	0.639431
SACI_RS03475	362.845	-0.226147	0.259471	-0.871572	0.383442	0.639431
SACI_RS06650	2658.98	-0.143826	0.165065	-0.871325	0.383577	0.639431
SACI_RS07250	3520.49	0.120503	0.138506	0.87002	0.384289	0.639745
SACI_RS00730	268.5	-0.207442	0.238659	-0.8692	0.384738	0.640001
SACI_RS02315	290.702	0.19995	0.230164	0.868727	0.384997	0.640001
SACI_RS01330	1750.98	0.131979	0.152456	0.865684	0.386664	0.642296
SACI_RS05935	239.751	-0.198302	0.2292	-0.865195	0.386932	0.642296
SACI_RS02095	439.056	-0.157625	0.182424	-0.864056	0.387557	0.642775
SACI_RS08525	2144.62	0.413973	0.479325	0.863657	0.387776	0.642775
SACI_RS04165	819.293	-0.142259	0.16496	-0.862388	0.388474	0.643011
SACI_RS05185	875.924	0.134319	0.155731	0.86251	0.388407	0.643011
SACI_RS04200	357.026	-0.17513	0.203902	-0.858893	0.3904	0.645736
SACI_RS05360	18.7396	0.575055	0.671771	0.856028	0.391982	0.647428
SACI_RS06155	922.479	-0.153909	0.17977	-0.856146	0.391917	0.647428
SACI_RS03925	823.998	0.207887	0.24302	0.855429	0.392314	0.647514
SACI_RS05035	1594.36	0.476525	0.558786	0.852787	0.393778	0.648468
SACI_RS06355	3219.49	-0.112572	0.131882	-0.853579	0.393338	0.648468
SACI_RS10580	6026.03	-0.512835	0.601695	-0.852316	0.394039	0.648468
SACI_RS11080	2608.27	0.133864	0.157144	0.851858	0.394293	0.648468
Sac_23_H/ACAboxsRNA	31.8714	-0.603563	0.708364	-0.852052	0.394185	0.648468
SACI_RS04840	546.974	-0.151784	0.178684	-0.849455	0.395628	0.64912
SACI_RS08160	370.131	-0.173089	0.203506	-0.850537	0.395027	0.64912
SACI_RS08680	94.4959	-0.31142	0.366754	-0.849125	0.395812	0.64912
SACI_RS09350	705.571	0.142474	0.167728	0.849435	0.395639	0.64912
SACI_RS04420	296.106	-0.183122	0.21601	-0.847748	0.396578	0.649916
SACI_RS02730	2448.9	0.121401	0.143369	0.846776	0.39712	0.650344
SACI_RS03530	79.0917	-0.296782	0.351298	-0.844816	0.398213	0.651673
SACI_RS00270	216.207	0.201593	0.239613	0.841326	0.400166	0.6533
SACI_RS08455	203.159	-0.19982	0.237593	-0.841019	0.400337	0.6533
SACI_RS10535	197.476	-0.20543	0.24401	-0.841891	0.399849	0.6533
SACI_RS11215	21726.9	0.107749	0.12809	0.841193	0.40024	0.6533
SACI_RS05780	1488.57	-0.133982	0.159481	-0.840114	0.400844	0.653667
SACI_RS09950	414.251	-0.732985	0.876136	-0.836611	0.402811	0.656412
SACI_RS07590	458.104	-0.160241	0.19191	-0.834981	0.403728	0.657444
SACI_RS06675	1756.94	0.117605	0.140985	0.834168	0.404186	0.657727
SACI_RS00205	23193	-0.126622	0.152192	-0.831991	0.405414	0.658335
SACI_RS00990	2071.09	-0.130643	0.156887	-0.832717	0.405004	0.658335
SACI_RS02265	68.7087	-0.396007	0.475876	-0.832164	0.405317	0.658335
SACI_RS02550	8.43626	0.836266	1.01145	0.8268	0.408351	0.661374
SACI_RS04715	202.759	0.199792	0.241685	0.826662	0.408428	0.661374
SACI_RS05910	806.815	0.134939	0.163232	0.826669	0.408425	0.661374
Sac_sR111	42.2844	0.395112	0.477548	0.827377	0.408023	0.661374
SACI_RS05085	679.859	-0.153153	0.185738	-0.824567	0.409617	0.662835
SACI_RS10360	316.999	-0.167504	0.203537	-0.822965	0.410528	0.663845
SACI_RS08230	666.67	0.159214	0.193714	0.821904	0.411131	0.663919
SACI_RS09500	1929.16	0.120434	0.146536	0.821875	0.411148	0.663919
SACI_RS01125	799.183	-0.133839	0.163076	-0.820713	0.41181	0.664524
SACI_RS09075	9.17762	0.805927	0.983376	0.819551	0.412472	0.665129
SACI_RS08335	26.3877	-0.480215	0.586568	-0.818686	0.412966	0.665462
SACI_RS04520	395.109	0.154578	0.189193	0.817041	0.413905	0.665886
SACI_RS05095	215.534	0.191424	0.234411	0.816615	0.414149	0.665886
SACI_RS07865	386.288	-0.167088	0.204615	-0.816598	0.414158	0.665886
SACI_RS08145	492.706	0.151528	0.185649	0.81621	0.41438	0.665886
SACI_RS03840	524.934	0.153287	0.187944	0.815599	0.414729	0.665984
SACI_RS04050	830.931	-0.147211	0.180678	-0.814771	0.415203	0.666283
SACI_RS00115	1828.86	0.120894	0.148487	0.814172	0.415546	0.666372
SACI_RS11275	314.359	0.191864	0.236037	0.812856	0.416301	0.667119
SACI_RS03640	23.0843	-0.503602	0.620718	-0.811322	0.417181	0.667527
SACI_RS03690	85.3469	-0.273827	0.338729	-0.808396	0.418863	0.667527
SACI_RS05050	482.593	-0.151476	0.187189	-0.809215	0.418391	0.667527
SACI_RS07190	10412.5	0.102486	0.126362	0.811051	0.417336	0.667527
SACI_RS07480	225.459	-0.195937	0.242231	-0.808886	0.418581	0.667527
SACI_RS07630	113.084	0.237684	0.293432	0.810011	0.417934	0.667527
SACI_RS08080	453.699	0.150646	0.185865	0.810515	0.417644	0.667527
SACI_RS08730	372.892	0.214799	0.265423	0.809271	0.418359	0.667527
SACI_RS11055	3796.56	0.108239	0.134307	0.805908	0.420296	0.66935
SACI_RS01465	688.784	-0.135525	0.168606	-0.803798	0.421513	0.670827
SACI_RS07400	1345.96	0.120018	0.149428	0.803185	0.421868	0.67093
SACI_RS10245	1802.59	0.149402	0.186629	0.800528	0.423405	0.672911
SACI_RS02780	1693.81	0.157555	0.197063	0.799516	0.423991	0.672919
SACI_RS04370	310.363	-0.17362	0.217103	-0.799712	0.423878	0.672919
SACI_RS00190	381.061	0.165967	0.209038	0.793953	0.427223	0.676115
SACI_RS02060	3215.94	0.112608	0.141704	0.794674	0.426803	0.676115
SACI_RS03205	2169.14	0.113619	0.143078	0.794105	0.427134	0.676115
SACI_RS07440	8929.95	-0.110159	0.138551	-0.79508	0.426567	0.676115
SACI_RS07880	86.6027	-0.267864	0.337557	-0.793535	0.427466	0.676115
SACI_RS02185	23249.2	-0.103457	0.130528	-0.792609	0.428006	0.676506
SACI_RS01890	4657.27	0.116215	0.146727	0.792053	0.42833	0.676556
SACI_RS04195	74.5528	-0.277721	0.35101	-0.791205	0.428825	0.676876
SACI_RS01565	6988.65	0.115845	0.146779	0.78925	0.429966	0.678215
SACI_RS05590	1907.25	0.517062	0.656676	0.787394	0.431051	0.679001
SACI_RS05940	246.574	-0.185126	0.234984	-0.787823	0.4308	0.679001
SACI_RS01995	277.455	-0.171229	0.218684	-0.782999	0.433628	0.681593
SACI_RS06305	206.228	0.188092	0.240285	0.78279	0.43375	0.681593
SACI_RS09020	2000.28	0.127004	0.162393	0.782077	0.434169	0.681593
SACI_RS09315	98.7912	0.249468	0.318889	0.782305	0.434036	0.681593
SACI_RS09600	779.853	-0.143593	0.183393	-0.78298	0.433639	0.681593
SACI_RS10450	200.751	0.196804	0.25188	0.78134	0.434603	0.68181
SACI_RS05320	562.077	-0.142634	0.182763	-0.780431	0.435137	0.682186
SACI_RS09765	237.17	-0.183011	0.23475	-0.779602	0.435625	0.682489
SACI_RS03585	971.167	0.121528	0.156228	0.777893	0.436632	0.683604
SACI_RS01730	556.862	-0.136571	0.175689	-0.777345	0.436955	0.683648
SACI_RS02240	270.749	0.185566	0.238961	0.776552	0.437423	0.683917
SACI_RS05545	16271.3	0.113162	0.145907	0.775575	0.438	0.684356
SACI_RS01325	1048.32	0.154586	0.199651	0.774285	0.438762	0.685085
SACI_RS04555	246.177	-0.168445	0.218116	-0.772274	0.439952	0.686017
SACI_RS10820	914.652	0.126191	0.163323	0.772649	0.43973	0.686017
SACI_RS07675	8.53796	0.754619	0.978899	0.770886	0.440775	0.686837
SACI_RS03090	20.2588	0.508409	0.660589	0.769631	0.441519	0.687248
SACI_RS09015	914.892	0.122554	0.159381	0.768939	0.441929	0.687248
SACI_RS11765	37.5592	-0.391671	0.509073	-0.769381	0.441667	0.687248
SACI_RS11155	1894.05	0.1137	0.148088	0.76779	0.442612	0.687847
SACI_RS00595	455.893	0.141843	0.184901	0.767127	0.443006	0.687997
SACI_RS00640	780.216	0.122107	0.159468	0.765713	0.443847	0.688647
SACI_RS02070	1773.32	0.113935	0.148883	0.765265	0.444114	0.688647
SACI_RS06280	4257.87	-0.100581	0.131492	-0.764923	0.444317	0.688647
SACI_RS01195	1151.04	0.120523	0.158081	0.762412	0.445814	0.688661
SACI_RS02860	2019.35	0.108376	0.142014	0.763134	0.445383	0.688661
SACI_RS06360	6507.38	-0.106924	0.140154	-0.762902	0.445522	0.688661
SACI_RS07700	608.651	0.1625	0.213103	0.762545	0.445735	0.688661
SACI_RS08760	1855.73	-0.123339	0.161571	-0.763377	0.445238	0.688661
SACI_RS00770	784.649	0.130721	0.171695	0.761357	0.446444	0.689174
SACI_RS04950	2507.67	0.10664	0.140213	0.760556	0.446922	0.689452
SACI_RS05700	2027.44	0.104922	0.138149	0.759486	0.447562	0.689979
SACI_RS06185	558.182	0.130504	0.172099	0.758308	0.448267	0.690605
SACI_RS01095	733.485	-0.143906	0.190524	-0.755317	0.450059	0.690607
SACI_RS03270	3086.81	-0.104726	0.138636	-0.755399	0.45001	0.690607
SACI_RS05535	130464	0.104186	0.137742	0.756387	0.449417	0.690607
SACI_RS06640	3882.36	-0.107188	0.141456	-0.757744	0.448604	0.690607
SACI_RS06885	36.5372	-0.375239	0.49676	-0.755373	0.450025	0.690607
SACI_RS09000	1720.77	0.107398	0.142174	0.755394	0.450013	0.690607
SACI_RS03935	1422.88	0.178374	0.236971	0.752727	0.451614	0.691618
SACI_RS09945	273.979	0.252222	0.33467	0.753644	0.451063	0.691618
Sac_sR36	8.73961	-0.733316	0.973906	-0.752964	0.451472	0.691618
Sac_sR3	175.33	-0.186624	0.248282	-0.75166	0.452255	0.692142
SACI_RS05490	174.75	0.191127	0.254645	0.750561	0.452917	0.692454
SACI_RS08275	128.036	0.213358	0.284353	0.750327	0.453058	0.692454
SACI_RS02535	76.1979	-0.269807	0.360227	-0.748992	0.453862	0.693226
SACI_RS05680	791.774	0.12514	0.167435	0.747391	0.454827	0.693913
SACI_RS08140	746.023	0.124494	0.166603	0.747251	0.454912	0.693913
SACI_RS01065	239.987	0.176562	0.236837	0.745498	0.455971	0.69507
SACI_RS08315	105.113	-0.229905	0.310189	-0.741176	0.458587	0.698138
SACI_RS08805	1177.65	-0.115666	0.156017	-0.741368	0.45847	0.698138
SACI_RS03030	828.25	-0.117757	0.159729	-0.737233	0.460981	0.699082
SACI_RS03410	52.8937	0.305028	0.41393	0.736906	0.461179	0.699082
SACI_RS04075	297.644	-0.152724	0.207534	-0.735897	0.461793	0.699082
SACI_RS04955	3822	0.0989551	0.134231	0.737201	0.461	0.699082
SACI_RS05730	1203.52	0.118131	0.159917	0.738699	0.46009	0.699082
SACI_RS06570	11518	0.0973528	0.132275	0.735991	0.461736	0.699082
SACI_RS08150	328.493	-0.146815	0.1988	-0.738509	0.460205	0.699082
SACI_RS08285	40.6785	-0.343567	0.467006	-0.73568	0.461926	0.699082
SACI_RS10620	767.696	0.133107	0.180396	0.737859	0.4606	0.699082
SACI_RS01700	154.651	-0.195408	0.265826	-0.735097	0.46228	0.699161
SACI_RS03260	4482.62	-0.100359	0.136677	-0.734282	0.462777	0.699456
SACI_RS03345	46422.1	0.10848	0.147968	0.733131	0.463479	0.700058
SACI_RS03645	469.952	-0.132117	0.180857	-0.730502	0.465083	0.701109
SACI_RS08870	211.12	0.175431	0.23996	0.731084	0.464728	0.701109
SACI_RS10660	1786.4	-0.107276	0.14677	-0.730907	0.464836	0.701109
SACI_RS11130	2825.52	0.0985897	0.135371	0.728294	0.466434	0.702687
SACI_RS05110	265.877	-0.157144	0.217289	-0.723201	0.469556	0.706931
SACI_RS05090	553.423	-0.15107	0.209295	-0.721803	0.470416	0.707765
SACI_RS09050	638.062	0.129754	0.180292	0.719688	0.471717	0.709261
SACI_RS01560	293.13	0.149218	0.207811	0.718044	0.47273	0.709572
SACI_RS04485	106.11	-0.216207	0.301183	-0.71786	0.472843	0.709572
SACI_RS08375	220.729	-0.17695	0.246288	-0.718467	0.472469	0.709572
SACI_RS04355	1757.27	0.113667	0.158587	0.716747	0.47353	0.710142
SACI_RS00400	2656.36	-0.0974816	0.136136	-0.716061	0.473954	0.710317
SACI_RS01850	1552.69	0.105246	0.147091	0.715515	0.474291	0.710362
SACI_RS03010	84.7212	-0.235971	0.331925	-0.710917	0.477136	0.713699
SACI_RS10210	375.493	0.142861	0.200863	0.711236	0.476938	0.713699
SACI_RS00025	840.226	-0.119818	0.168926	-0.709293	0.478143	0.714282
SACI_RS09550	342.453	-0.14457	0.203689	-0.709759	0.477854	0.714282
SACI_RS09220	354.09	0.142843	0.202343	0.705947	0.480221	0.716924
SACI_RS03130	370.047	-0.143616	0.204098	-0.703662	0.481644	0.717658
SACI_RS04360	487.61	0.12591	0.178893	0.70383	0.481539	0.717658
SACI_RS09540	10.7528	0.640876	0.910058	0.704215	0.481299	0.717658
SACI_RS06960	5973.87	0.0914934	0.130566	0.700746	0.483462	0.719904
SACI_RS00925	479.896	-0.127526	0.182411	-0.699112	0.484482	0.72096
SACI_RS08860	712.862	0.113269	0.162293	0.697929	0.485222	0.721596
SACI_RS05595	773.128	0.493901	0.710629	0.69502	0.487043	0.723839
SACI_RS04935	2020.67	-0.095089	0.137163	-0.693254	0.48815	0.724301
SACI_RS06180	599.998	0.12449	0.179497	0.69355	0.487964	0.724301
SACI_RS06545	1185.32	-0.117907	0.170134	-0.693027	0.488293	0.724301
SACI_RS01910	353.257	-0.155865	0.225289	-0.691843	0.489036	0.724892
SACI_RS11240	719.273	-0.117735	0.170286	-0.691395	0.489318	0.724892
SACI_RS04510	1479.03	0.104358	0.151154	0.690409	0.489937	0.724936
SACI_RS10685	492.585	-0.155927	0.225866	-0.69035	0.489974	0.724936
SACI_RS10565	987.044	-0.10588	0.153685	-0.688939	0.490862	0.725785
SACI_RS08345	70.2454	0.270733	0.39362	0.687802	0.491578	0.72638
SACI_RS00915	185.804	-0.172387	0.250937	-0.686974	0.492099	0.726686
SACI_RS00650	1132.99	-0.117054	0.170858	-0.6851	0.493281	0.727534
SACI_RS04710	15397.5	-0.0939645	0.137161	-0.685066	0.493302	0.727534
SACI_RS09355	563.256	0.117691	0.171948	0.684458	0.493686	0.727637
SACI_RS02015	519.882	-0.127721	0.187126	-0.682541	0.494897	0.728957
SACI_RS09135	684.028	0.112459	0.165263	0.680485	0.496197	0.729943
SACI_RS11200	2718.27	0.123279	0.181097	0.680737	0.496038	0.729943
SACI_RS09640	62.786	-0.260612	0.383306	-0.679906	0.496564	0.730018
SACI_RS07580	721.933	-0.109672	0.162281	-0.675818	0.499157	0.733364
SACI_RS00185	135.311	-0.184408	0.273654	-0.673871	0.500393	0.734715
SACI_RS04280	69.8894	-0.246877	0.366954	-0.672775	0.50109	0.735272
SACI_RS00750	6265.68	0.0886618	0.132031	0.671524	0.501887	0.735973
SACI_RS05515	497.296	0.118921	0.17768	0.669297	0.503306	0.737255
SACI_RS08990	635.26	0.116106	0.173512	0.669153	0.503398	0.737255
SACI_RS05710	1491.77	-0.102129	0.152842	-0.668198	0.504007	0.73768
SACI_RS06340	164.94	0.180868	0.271002	0.667404	0.504514	0.737956
SACI_RS04445	5213.29	-0.0961445	0.144407	-0.665788	0.505547	0.738532
SACI_RS06750	3622.56	-0.0872777	0.131035	-0.666064	0.50537	0.738532
SACI_RS05335	120.816	0.194719	0.293057	0.664439	0.50641	0.739051
SACI_RS09805	48.0514	-0.283961	0.427502	-0.664234	0.506541	0.739051
SACI_RS07555	2495.72	0.101347	0.152773	0.663385	0.507084	0.739377
SACI_RS09390	126.428	-0.191979	0.290064	-0.66185	0.508068	0.740345
SACI_RS11165	7672.04	0.0871748	0.131944	0.660698	0.508806	0.740955
SACI_RS03535	65.9989	-0.243056	0.36958	-0.657655	0.51076	0.742865
SACI_RS06105	137.194	-0.185688	0.282277	-0.657821	0.510653	0.742865
SACI_RS07970	347.098	0.128123	0.195269	0.656135	0.511737	0.743352
SACI_RS10305	1454.27	0.0952472	0.145075	0.656537	0.511479	0.743352
SACI_RS00765	94.7085	-0.212376	0.324027	-0.655426	0.512193	0.743487
SACI_RS02275	5442.55	0.0837752	0.127903	0.654992	0.512473	0.743487
SACI_RS09745	1068.98	0.0985574	0.15061	0.654387	0.512862	0.743586
SACI_RS00600	753.468	0.109251	0.16724	0.653259	0.513589	0.744173
SACI_RS00170	89.2767	-0.215474	0.330491	-0.651983	0.514412	0.7449
SACI_RS05860	1891.57	-0.0902757	0.138683	-0.650951	0.515078	0.745128
SACI_RS09515	153.657	-0.18274	0.280819	-0.650741	0.515214	0.745128
SACI_RS02200	113.102	-0.195241	0.300507	-0.649705	0.515883	0.745164
SACI_RS08530	2553.72	0.0937106	0.144137	0.65015	0.515595	0.745164
SACI_RS03405	10512.1	0.0823794	0.127282	0.647218	0.517491	0.746555
SACI_RS05975	352.928	0.126481	0.195364	0.647412	0.517365	0.746555
SACI_RS04180	240.766	0.168012	0.260086	0.645986	0.518288	0.746785
SACI_RS08130	703.986	-0.1068	0.165332	-0.645974	0.518296	0.746785
SACI_RS05250	276.908	-0.153976	0.239027	-0.644179	0.51946	0.747066
SACI_RS05965	1596.85	-0.0952814	0.147902	-0.64422	0.519433	0.747066
SACI_RS06525	188.289	-0.157454	0.244271	-0.644585	0.519196	0.747066
SACI_RS03635	17.7443	0.448969	0.698957	0.642341	0.520652	0.747585
SACI_RS06980	2360.87	-0.0874717	0.136022	-0.643072	0.520177	0.747585
SACI_RS09165	148.459	-0.189478	0.295078	-0.642129	0.520789	0.747585
SACI_RS01760	11029.1	0.106032	0.165389	0.641107	0.521453	0.748073
SACI_RS06520	4476.38	-0.0915314	0.143098	-0.639643	0.522405	0.748511
SACI_RS10850	2080.34	0.0880864	0.137707	0.639665	0.52239	0.748511
SACI_RS10745	122.156	-0.22182	0.347349	-0.638608	0.523078	0.749011
SACI_RS03020	14.6412	0.487068	0.76641	0.635518	0.52509	0.751054
SACI_RS03190	440.174	0.127582	0.200947	0.634903	0.525492	0.751054
SACI_RS08115	429.29	-0.11668	0.183836	-0.634694	0.525628	0.751054
SACI_RS10480	2312.27	0.0943197	0.148669	0.634426	0.525803	0.751054
SACI_RS00725	2908.42	-0.0964341	0.152346	-0.632993	0.526738	0.751926
SACI_RS08405	194.224	-0.151661	0.240085	-0.631695	0.527586	0.752673
SACI_RS06325	94.5914	-0.200957	0.318532	-0.630884	0.528117	0.752965
SACI_RS02620	284.809	0.141706	0.22489	0.630111	0.528622	0.753221
SACI_RS02280	2405.26	-0.0884311	0.141373	-0.625515	0.531633	0.753865
SACI_RS02665	401.98	-0.124837	0.19925	-0.626534	0.530965	0.753865
SACI_RS03435	181.902	-0.163694	0.260864	-0.627509	0.530326	0.753865
SACI_RS05550	133897	-0.0821865	0.131106	-0.62687	0.530745	0.753865
SACI_RS06085	5143.48	0.0836571	0.133721	0.625607	0.531573	0.753865
SACI_RS07445	159.589	-0.173787	0.277621	-0.625986	0.531324	0.753865
SACI_RS09120	279.849	0.13502	0.214953	0.628138	0.529914	0.753865
Sac_56_antisenseRNA	21.5702	0.414393	0.66256	0.625443	0.53168	0.753865
SACI_RS04475	159.455	-0.166145	0.266836	-0.622647	0.533516	0.756006
SACI_RS02290	48.1586	0.281927	0.453188	0.622098	0.533878	0.756054
SACI_RS01860	515.098	-0.109937	0.177101	-0.620755	0.534761	0.756379
SACI_RS04980	237.412	0.139263	0.224256	0.620998	0.534601	0.756379
SACI_RS03025	102.706	0.18939	0.305779	0.619367	0.535675	0.757209
SACI_RS05885	126.234	-0.172225	0.280151	-0.61476	0.538713	0.760575
SACI_RS06440	3784.02	-0.0878801	0.142847	-0.615203	0.53842	0.760575
SACI_RS04865	55.6274	-0.257249	0.420816	-0.611311	0.540994	0.763227
SACI_RS08515	247.786	-0.138445	0.226616	-0.610922	0.541251	0.763227
SACI_RS09040	57.0994	0.24403	0.39988	0.610258	0.541691	0.763381
SACI_RS03770	2327.01	0.0857918	0.140912	0.608833	0.542635	0.764247
SACI_RS03725	1544.4	0.101915	0.167919	0.606929	0.543898	0.765094
SACI_RS03965	1665.27	0.0900732	0.148368	0.607094	0.543788	0.765094
SACI_RS06065	47.2444	-0.266021	0.438979	-0.605998	0.544516	0.765498
SACI_RS10310	1191.68	-0.0892032	0.147715	-0.603886	0.545919	0.767005
SACI_RS05400	384.141	0.120047	0.199174	0.602724	0.546692	0.767159
SACI_RS06240	125.039	0.177031	0.293596	0.602976	0.546525	0.767159
SACI_RS02005	1414.43	-0.0895916	0.149148	-0.600688	0.548048	0.767925
SACI_RS04070	95.1623	-0.200953	0.334694	-0.600409	0.548234	0.767925
SACI_RS07490	1176.99	0.0909076	0.151336	0.600702	0.548039	0.767925
SACI_RS01310	1626.05	-0.111614	0.186488	-0.598506	0.549502	0.769237
SACI_RS10845	711.01	0.0999133	0.167695	0.595804	0.551306	0.771296
SACI_RS11670	389.973	-0.126694	0.212901	-0.595086	0.551786	0.7715
SACI_RS04640	1355.76	0.0918625	0.154587	0.594246	0.552347	0.771819
SACI_RS09595	351.977	0.131895	0.222804	0.591977	0.553866	0.773473
SACI_RS02850	1123.7	-0.0918246	0.155346	-0.591097	0.554455	0.773765
SACI_RS05600	748.184	0.423863	0.717601	0.590667	0.554743	0.773765
SACI_RS04700	52.9596	0.24511	0.4158	0.589489	0.555533	0.773934
SACI_RS05610	2089.35	0.446724	0.757224	0.58995	0.555224	0.773934
SACI_RS09625	13.2683	0.461776	0.785682	0.587739	0.556707	0.775103
SACI_RS03275	2598.91	-0.0822701	0.140148	-0.587021	0.557189	0.775307
SACI_RS03065	7.09064	-0.631098	1.07718	-0.585881	0.557956	0.775907
SACI_RS00165	983.779	-0.0905487	0.157121	-0.5763	0.564412	0.779022
SACI_RS00305	2261.01	-0.0791447	0.137491	-0.575637	0.564861	0.779022
SACI_RS01160	229.021	-0.144027	0.24771	-0.581436	0.560947	0.779022
SACI_RS02055	729.754	-0.096546	0.167047	-0.577955	0.563294	0.779022
SACI_RS04330	1840.5	0.0851334	0.147387	0.577618	0.563522	0.779022
SACI_RS05245	273.233	-0.122222	0.210893	-0.579544	0.562222	0.779022
SACI_RS05720	985.872	0.100662	0.174384	0.57724	0.563777	0.779022
SACI_RS07225	15350.9	-0.0734912	0.127356	-0.577056	0.563902	0.779022
SACI_RS08460	3051.56	0.0801301	0.137925	0.58097	0.561261	0.779022
SACI_RS09655	1801.19	-0.0816149	0.140807	-0.579623	0.562169	0.779022
SACI_RS10575	2509.54	-0.0815788	0.141679	-0.575802	0.564749	0.779022
SACI_RS10935	9754.71	0.0756846	0.131363	0.576147	0.564516	0.779022
SACI_RS11430	868.385	-0.103221	0.178727	-0.577537	0.563577	0.779022
Sac_sR20	27.6096	-0.394277	0.685025	-0.575566	0.564909	0.779022
SACI_RS01130	63.0464	0.223073	0.389448	0.572792	0.566785	0.780679
SACI_RS03005	26.1007	-0.343594	0.599667	-0.572975	0.566662	0.780679
SACI_RS05215	118.366	-0.164643	0.287969	-0.57174	0.567498	0.780732
SACI_RS06500	3716.35	0.0789334	0.138049	0.571778	0.567472	0.780732
SACI_RS05045	840.942	-0.0969365	0.169892	-0.570576	0.568287	0.780889
SACI_RS05865	240.207	0.137678	0.241119	0.570996	0.568002	0.780889
SACI_RS03315	98.379	-0.187115	0.329149	-0.568481	0.569708	0.78145
SACI_RS04155	658.568	-0.0988821	0.173796	-0.568954	0.569387	0.78145
SACI_RS08855	229.077	0.14772	0.259637	0.568946	0.569393	0.78145
SACI_RS00200	411.856	-0.128571	0.226365	-0.567979	0.570049	0.781454
SACI_RS01480	422.381	0.10514	0.185771	0.565965	0.571418	0.782402
SACI_RS11600	20.3259	-0.386286	0.682461	-0.566019	0.571381	0.782402
SACI_RS00665	423.604	0.119618	0.212153	0.563828	0.572871	0.782982
SACI_RS02260	64.0197	-0.223821	0.397154	-0.563562	0.573052	0.782982
SACI_RS08195	101.41	0.178147	0.316505	0.562856	0.573533	0.782982
SACI_RS09525	2787.4	0.0788186	0.140019	0.562915	0.573493	0.782982
SACI_RS11660	25.0032	0.33079	0.586754	0.563763	0.572916	0.782982
SACI_RS00720	1750.02	-0.088044	0.156749	-0.561687	0.574329	0.783146
SACI_RS03390	681.141	-0.114682	0.2041	-0.561894	0.574188	0.783146
SACI_RS10635	34.022	-0.280731	0.500418	-0.560993	0.574803	0.783329
SACI_RS01355	3073.98	0.385194	0.690759	0.557638	0.577091	0.784139
SACI_RS06040	3312.4	0.0834957	0.149256	0.559412	0.575881	0.784139
SACI_RS08575	42.9312	0.256127	0.459075	0.557921	0.576899	0.784139
SACI_RS08630	2714.34	0.0747245	0.134001	0.557641	0.57709	0.784139
SACI_RS11515	91.5195	-0.190958	0.342191	-0.558045	0.576814	0.784139
SACI_RS07770	363.798	0.112678	0.202307	0.556966	0.577551	0.784303
SACI_RS01170	338.07	0.118093	0.212859	0.554796	0.579034	0.784476
SACI_RS02555	9.08505	-0.523864	0.943814	-0.555051	0.57886	0.784476
SACI_RS10370	49.5576	-0.233879	0.42091	-0.555651	0.578449	0.784476
SACI_RS10815	2069.32	0.090672	0.163215	0.555538	0.578526	0.784476
SACI_RS07505	1154.39	-0.101333	0.183773	-0.551402	0.581358	0.786244
SACI_RS08225	111.867	0.169	0.306248	0.551839	0.581058	0.786244
SACI_RS10135	196.67	0.151915	0.275328	0.551759	0.581113	0.786244
SACI_RS00410	3889.41	-0.071982	0.131269	-0.548354	0.583449	0.78769
SACI_RS01270	216.635	0.128971	0.235062	0.548668	0.583233	0.78769
SACI_RS02865	18325.5	0.0680597	0.124114	0.548364	0.583442	0.78769
SACI_RS08735	29.2062	0.295302	0.540169	0.546685	0.584595	0.788777
SACI_RS04250	8.1741	0.546698	1.00355	0.544764	0.585916	0.789179
SACI_RS04425	365.853	-0.108207	0.198462	-0.545227	0.585597	0.789179
SACI_RS06140	86.7734	0.186564	0.342141	0.545284	0.585558	0.789179
SACI_RS04850	335.127	-0.112271	0.206519	-0.543634	0.586693	0.789766
SACI_RS09320	45.941	-0.242541	0.447457	-0.542042	0.58779	0.790782
SACI_RS00180	376.219	0.109101	0.202302	0.5393	0.58968	0.791025
SACI_RS03920	853.577	0.140135	0.259629	0.539751	0.589369	0.791025
SACI_RS08295	24.5509	0.325114	0.601394	0.540601	0.588783	0.791025
SACI_RS08800	1330.16	-0.0863184	0.159984	-0.539544	0.589511	0.791025
SACI_RS09545	575.874	0.0991681	0.18359	0.540161	0.589086	0.791025
SACI_RS03500	63.7894	0.203764	0.378413	0.538469	0.590254	0.791336
SACI_RS06735	857.681	0.0890441	0.165729	0.537286	0.59107	0.791972
SACI_RS04310	138.585	-0.144943	0.270284	-0.536261	0.591778	0.792462
SACI_RS11495	15.6206	-0.388544	0.72586	-0.535288	0.592451	0.792904
SACI_RS06660	6.95746	0.586858	1.0985	0.534237	0.593178	0.793068
SACI_RS11730	309.272	-0.110493	0.206869	-0.53412	0.593259	0.793068
SACI_RS04450	753.422	0.0926713	0.174158	0.53211	0.59465	0.793289
SACI_RS06330	106.844	-0.163873	0.308177	-0.531751	0.594898	0.793289
SACI_RS06915	396.384	-0.115411	0.217181	-0.531405	0.595138	0.793289
SACI_RS07465	47.6626	0.237723	0.44734	0.531415	0.595131	0.793289
Sac_sR107	15.8758	0.391889	0.735894	0.532534	0.594356	0.793289
SACI_RS02125	209.146	-0.122706	0.232159	-0.528544	0.597122	0.794987
SACI_RS04905	1020.66	0.0864246	0.163747	0.527795	0.597642	0.794987
SACI_RS06030	215.645	-0.120486	0.228372	-0.527587	0.597786	0.794987
SACI_RS09590	212.85	-0.129531	0.245165	-0.528341	0.597263	0.794987
SACI_RS06965	3865.43	-0.079063	0.150288	-0.526078	0.598834	0.795923
SACI_RS01030	1424.28	-0.0800614	0.152767	-0.524075	0.600226	0.796838
SACI_RS01280	6188.5	-0.0705409	0.134817	-0.523235	0.600811	0.796838
SACI_RS08415	71457.2	0.0731375	0.139814	0.523107	0.6009	0.796838
SACI_RS10690	323.791	0.120677	0.230639	0.523226	0.600817	0.796838
SACI_RS07545	122.037	0.150632	0.288667	0.521821	0.601795	0.797568
SACI_RS00380	2151.68	0.0731688	0.140492	0.520805	0.602502	0.798048
SACI_RS08355	1573.55	0.0917759	0.178114	0.515264	0.606368	0.802108
SACI_RS09560	33.1965	-0.263454	0.510896	-0.51567	0.606085	0.802108
SACI_RS11005	29.4652	0.318922	0.61936	0.514922	0.606607	0.802108
SACI_RS01180	4107.48	-0.0704693	0.137395	-0.512897	0.608023	0.802173
SACI_RS08505	531.401	-0.111759	0.21812	-0.512373	0.60839	0.802173
SACI_RS10540	128.961	-0.149362	0.290763	-0.513689	0.60747	0.802173
SACI_RS11290	113.187	0.160294	0.311654	0.514332	0.60702	0.802173
Sac_70_antisenseRNA	48.3536	0.256882	0.501352	0.512379	0.608386	0.802173
SACI_RS06670	13.5023	-0.441277	0.864984	-0.510156	0.609942	0.803304
SACI_RS08985	10.6551	0.474419	0.929269	0.510529	0.609681	0.803304
SACI_RS09885	66.0564	0.203704	0.400182	0.50903	0.610732	0.803887
SACI_RS09830	2069.03	0.124441	0.244863	0.508207	0.611308	0.804188
SACI_RS02040	521.848	-0.0920625	0.181592	-0.506975	0.612173	0.804868
SACI_RS04080	892.405	-0.0789402	0.155882	-0.506409	0.61257	0.804932
SACI_RS00645	579.244	0.0856834	0.170361	0.502951	0.614998	0.807235
SACI_RS04375	3202.26	-0.0669212	0.133294	-0.502056	0.615628	0.807235
SACI_RS11300	117.534	0.145638	0.290157	0.501929	0.615717	0.807235
ychF	815.093	-0.0806278	0.160517	-0.502299	0.615457	0.807235
SACI_RS02115	1076.53	-0.0773028	0.154846	-0.499224	0.617622	0.808902
SACI_RS03520	178.869	-0.124624	0.250092	-0.498311	0.618265	0.808902
SACI_RS03675	1027.4	-0.0768039	0.153966	-0.498837	0.617894	0.808902
SACI_RS04380	2248.19	0.0693218	0.139162	0.498138	0.618387	0.808902
SACI_RS01845	390.904	-0.0947429	0.190402	-0.497595	0.61877	0.808945
SACI_RS07295	104.83	0.153358	0.308755	0.496696	0.619403	0.809316
SACI_RS03730	1363.11	-0.08278	0.167577	-0.493981	0.621319	0.810406
SACI_RS05175	182.263	0.123107	0.249015	0.494378	0.621039	0.810406
SACI_RS07115	201.56	-0.115631	0.234654	-0.492772	0.622174	0.810406
SACI_RS08825	233.419	0.109899	0.223127	0.492539	0.622338	0.810406
SACI_RS09510	747.855	0.0811057	0.164494	0.493063	0.621968	0.810406
SACI_RS10035	81.0624	0.167711	0.34044	0.492632	0.622273	0.810406
SACI_RS04580	833.523	-0.081043	0.165253	-0.490418	0.623838	0.811445
SACI_RS11375	1523.23	-0.0756891	0.15428	-0.490597	0.623712	0.811445
SACI_RS01050	897.687	-0.0832693	0.169971	-0.489904	0.624202	0.811463
SACI_RS02885	120.086	0.142464	0.294182	0.484272	0.628193	0.81382
SACI_RS04505	3273.6	0.0713847	0.147043	0.485468	0.627344	0.81382
SACI_RS05480	152.813	-0.134243	0.277744	-0.483334	0.628859	0.81382
SACI_RS06070	91510.2	0.0723208	0.149704	0.483092	0.629031	0.81382
SACI_RS06945	4348.92	-0.0713485	0.14701	-0.48533	0.627442	0.81382
SACI_RS07875	58.2074	-0.196675	0.405031	-0.485582	0.627264	0.81382
SACI_RS08255	386.258	0.127063	0.262487	0.484075	0.628332	0.81382
SACI_RS11750	579.273	-0.0948415	0.195752	-0.484499	0.628032	0.81382
Sac_46_sRNA_antisenseRNA	702.357	0.131403	0.272123	0.482881	0.62918	0.81382
SACI_RS09530	171.781	-0.121878	0.253001	-0.481732	0.629997	0.813965
SACI_RS10300	774.633	0.0778417	0.161428	0.482208	0.629658	0.813965
SACI_RS05615	30690.8	0.335422	0.69936	0.479613	0.631503	0.815456
SACI_RS10435	427.768	-0.096564	0.202124	-0.477748	0.63283	0.816714
SACI_RS09555	109.185	-0.163068	0.342062	-0.476722	0.63356	0.817056
SACI_RS11650	2865.24	0.0732649	0.153794	0.476384	0.633801	0.817056
SACI_RS08210	6420.4	0.0656792	0.138261	0.475038	0.63476	0.817836
SACI_RS02145	232.734	0.110583	0.234934	0.470697	0.637857	0.821229
SACI_RS08770	37.3105	-0.225665	0.479778	-0.470353	0.638103	0.821229
SACI_RS10340	300.319	0.114597	0.244988	0.467765	0.639953	0.823152
Sac_sR10	9.33024	-0.432883	0.929662	-0.465634	0.641477	0.824655
SACI_RS05880	68.2114	-0.168485	0.363764	-0.463171	0.643242	0.826464
SACI_RS08945	459.621	0.0924288	0.200144	0.461812	0.644216	0.827256
SACI_RS09575	172.313	0.117217	0.254828	0.459985	0.645527	0.82848
SACI_RS04300	7895.48	-0.0621273	0.135553	-0.458325	0.646719	0.829549
SACI_RS05580	473.725	0.0876976	0.192879	0.454677	0.649342	0.832241
SACI_RS10290	497.233	-0.0833189	0.183358	-0.454407	0.649536	0.832241
SACI_RS06395	819.672	-0.0717536	0.158163	-0.453668	0.650068	0.832461
SACI_RS04870	2394.3	0.0621145	0.137571	0.451507	0.651624	0.833531
SACI_RS06350	542.666	0.0804829	0.178227	0.451574	0.651576	0.833531
SACI_RS00210	330.573	0.0916707	0.204704	0.44782	0.654283	0.835086
SACI_RS03080	164.725	-0.117457	0.262051	-0.448221	0.653994	0.835086
SACI_RS11485	3820.29	-0.0738663	0.164887	-0.447982	0.654166	0.835086
SACI_RS11705	18.1887	-0.312209	0.697056	-0.447896	0.654228	0.835086
SACI_RS07570	2860.14	0.0815907	0.182794	0.446354	0.655342	0.835976
SACI_RS06990	518.783	-0.0790656	0.177987	-0.44422	0.656883	0.836686
SACI_RS07835	601.198	0.0751651	0.169063	0.444599	0.65661	0.836686
SACI_RS09370	130.131	-0.123985	0.279193	-0.444083	0.656983	0.836686
SACI_RS02580	30.1849	-0.256368	0.578586	-0.443094	0.657698	0.837135
SACI_RS00300	1658.3	-0.100426	0.227485	-0.441464	0.658877	0.837797
SACI_RS01305	442.254	-0.0825283	0.187192	-0.440875	0.659303	0.837797
SACI_RS06110	425.039	-0.0887697	0.201274	-0.441039	0.659185	0.837797
SACI_RS03150	212.165	-0.102283	0.23248	-0.439964	0.659963	0.838175
SACI_RS00785	1310.71	-0.0675065	0.154263	-0.437608	0.66167	0.838459
SACI_RS02230	73.6667	-0.15514	0.354884	-0.437156	0.661998	0.838459
SACI_RS05235	348.818	-0.0858945	0.195686	-0.438941	0.660704	0.838459
SACI_RS06585	1033.13	0.0688394	0.157237	0.437807	0.661526	0.838459
SACI_RS09520	200.702	0.105219	0.240361	0.437754	0.661565	0.838459
Sac_78_sRNA	15.6338	-0.315851	0.725814	-0.435168	0.663441	0.839826
SACI_RS06430	345.573	-0.0855309	0.197843	-0.432316	0.665512	0.841699
SACI_RS07980	373.091	0.0972842	0.225388	0.431629	0.666011	0.841699
SACI_RS11700	15.2164	-0.319803	0.740924	-0.431628	0.666012	0.841699
SACI_RS02930	519.507	-0.0855511	0.19861	-0.43075	0.66665	0.842046
SACI_RS03160	1701.78	-0.0625242	0.146195	-0.427675	0.668887	0.843577
SACI_RS04210	9154.86	0.0716059	0.167467	0.427582	0.668956	0.843577
SACI_RS04720	83.3363	-0.145701	0.340721	-0.427627	0.668923	0.843577
SACI_RS08720	271.176	-0.0946275	0.221806	-0.426623	0.669654	0.843998
SACI_RS11015	22033.7	-0.0550844	0.129893	-0.424075	0.671511	0.845877
Sac_54_antisenseRNA	7.68562	0.440251	1.03963	0.423468	0.671954	0.845975
SACI_RS03590	793.199	-0.0679784	0.160764	-0.422846	0.672408	0.846086
SACI_RS06590	26.3457	-0.237466	0.564143	-0.420933	0.673804	0.847382
SACI_RS04920	265.131	0.0888297	0.214093	0.414911	0.678207	0.852456
SACI_RS06745	412.806	0.0794922	0.191929	0.414176	0.678745	0.852669
SACI_RS02155	128.866	0.114376	0.278219	0.411103	0.680997	0.853385
SACI_RS02245	222.537	-0.0971548	0.235505	-0.412538	0.679945	0.853385
SACI_RS02725	8316.39	0.052825	0.12848	0.411154	0.68096	0.853385
SACI_RS03875	245.434	0.09132	0.222526	0.410379	0.681528	0.853385
SACI_RS04940	2354.72	0.0591244	0.143957	0.410707	0.681287	0.853385
SACI_RS10810	199.919	-0.100289	0.243312	-0.412184	0.680205	0.853385
SACI_RS06170	51.3915	-0.168511	0.412941	-0.408076	0.683218	0.854345
SACI_RS08755	677.789	-0.0732	0.179489	-0.407825	0.683402	0.854345
SACI_RS09480	182.137	-0.0994273	0.243398	-0.408496	0.682909	0.854345
SACI_RS06115	708.943	0.0659394	0.162294	0.406297	0.684525	0.855286
SACI_RS00930	2789.7	-0.0540658	0.133532	-0.40489	0.685558	0.855969
SACI_RS01895	2847.38	-0.0665805	0.16458	-0.404547	0.685811	0.855969
SACI_RS00150	132.851	-0.113225	0.28126	-0.402563	0.68727	0.856346
SACI_RS05605	956.255	0.316332	0.786501	0.402201	0.687536	0.856346
SACI_RS07845	1573.53	-0.0580283	0.143869	-0.40334	0.686698	0.856346
Sac_sR18	102.509	-0.122779	0.305328	-0.402124	0.687593	0.856346
Sac_sR108	15.2642	0.298753	0.74526	0.40087	0.688516	0.857034
SACI_RS03515	123.118	0.114828	0.287884	0.398869	0.68999	0.858407
SACI_RS00010	377.076	0.088573	0.223093	0.397023	0.69135	0.859175
SACI_RS06560	600.212	-0.0673712	0.169522	-0.397418	0.691059	0.859175
SACI_RS03950	220.46	-0.0928479	0.235487	-0.39428	0.693374	0.860442
SACI_RS04215	323.271	0.113282	0.287421	0.394133	0.693483	0.860442
SACI_RS05525	14928	-0.0490933	0.124561	-0.39413	0.693485	0.860442
SACI_RS08445	663.321	0.0698292	0.177781	0.392783	0.69448	0.860754
SACI_RS10405	51.8568	-0.170328	0.433409	-0.392996	0.694323	0.860754
SACI_RS04000	47.5163	-0.169655	0.432976	-0.391833	0.695181	0.861162
SACI_RS03165	87.8632	-0.145338	0.371986	-0.390708	0.696013	0.861542
SACI_RS09160	38.7082	-0.18712	0.47929	-0.390411	0.696233	0.861542
SACI_RS00070	497.575	-0.0732948	0.188069	-0.389723	0.696742	0.86171
SACI_RS10170	64.9655	-0.160996	0.414508	-0.388403	0.697718	0.862456
SACI_RS03305	3252.74	-0.0548728	0.141748	-0.387115	0.698671	0.863174
SACI_RS01515	1661.24	0.054453	0.141088	0.385951	0.699533	0.863317
SACI_RS04315	2061.95	-0.0545689	0.141361	-0.386025	0.699478	0.863317
SACI_RS00405	561.045	-0.0660771	0.174206	-0.379305	0.704461	0.864247
SACI_RS00535	442.315	-0.0700485	0.183998	-0.380702	0.703425	0.864247
SACI_RS01930	522.415	0.0670518	0.177397	0.377976	0.705448	0.864247
SACI_RS02085	1495.9	0.0568774	0.150574	0.377737	0.705626	0.864247
SACI_RS02425	24.1751	-0.234235	0.611987	-0.382744	0.701909	0.864247
SACI_RS02565	48.8332	0.17621	0.465341	0.378668	0.704934	0.864247
SACI_RS02955	359.911	-0.0804021	0.210174	-0.38255	0.702054	0.864247
SACI_RS03035	18.4523	-0.254245	0.674859	-0.376738	0.706368	0.864247
SACI_RS03740	208.138	-0.0955926	0.253468	-0.377139	0.706071	0.864247
SACI_RS03970	2323.23	-0.0517414	0.136961	-0.377783	0.705592	0.864247
SACI_RS04515	465.191	-0.0685234	0.180817	-0.378967	0.704713	0.864247
SACI_RS05395	288.878	0.0811668	0.212146	0.382599	0.702017	0.864247
SACI_RS06995	1186.05	0.0587945	0.153762	0.382374	0.702184	0.864247
SACI_RS07110	844.724	0.0633081	0.168428	0.375876	0.707009	0.864247
SACI_RS07720	8143.97	0.0861527	0.228271	0.377414	0.705866	0.864247
SACI_RS08060	166.23	0.0982606	0.259075	0.379275	0.704484	0.864247
SACI_RS09755	378.199	0.0715843	0.190417	0.375934	0.706966	0.864247
SACI_RS09810	90.6595	0.125041	0.32869	0.380421	0.703633	0.864247
SACI_RS09360	142.719	-0.103968	0.278625	-0.373146	0.70904	0.866272
SACI_RS00900	358.119	0.0897232	0.241316	0.371808	0.710035	0.866965
SACI_RS08885	7.77267	0.401551	1.08125	0.371377	0.710356	0.866965
SACI_RS08390	97.8607	0.131888	0.355707	0.370778	0.710803	0.867052
SACI_RS09675	55.3358	-0.149057	0.402966	-0.3699	0.711457	0.867393
SACI_RS08185	677.132	-0.0769384	0.208866	-0.368362	0.712604	0.868333
SACI_RS02570	347.109	-0.0796026	0.21695	-0.366917	0.713681	0.86883
SACI_RS08675	1369.21	0.0667048	0.181852	0.366808	0.713762	0.86883
SACI_RS10855	321.709	-0.0754802	0.206269	-0.365931	0.714417	0.869169
SACI_RS07935	287.511	-0.078592	0.215073	-0.365421	0.714797	0.869175
SACI_RS10410	4085.76	0.0530095	0.145855	0.36344	0.716276	0.870516
SACI_RS02330	29.978	-0.191844	0.531793	-0.36075	0.718286	0.871033
SACI_RS04490	11642.6	0.0648181	0.179874	0.360353	0.718583	0.871033
SACI_RS05970	76.8585	0.131808	0.364468	0.361646	0.717616	0.871033
SACI_RS07145	205.093	-0.0861168	0.238178	-0.361566	0.717677	0.871033
SACI_RS07230	1107.68	-0.0562633	0.155823	-0.361073	0.718045	0.871033
SACI_RS05135	1448.41	0.0544523	0.15177	0.358782	0.719758	0.872001
SACI_RS03915	597.586	0.198547	0.558308	0.355623	0.722123	0.87395
SACI_RS08670	1803.87	0.0552133	0.155208	0.355737	0.722038	0.87395
SACI_RS08260	51.3305	-0.150269	0.424994	-0.353579	0.723654	0.875346
SACI_RS09155	636.507	0.0621657	0.177094	0.351032	0.725564	0.877197
SACI_RS08075	478.813	-0.0653888	0.186637	-0.350353	0.726074	0.877355
SACI_RS00100	59.0635	-0.135409	0.388479	-0.348561	0.727419	0.87741
SACI_RS01755	590.539	-0.0594301	0.170891	-0.347767	0.728015	0.87741
SACI_RS02990	20.3102	0.231962	0.664825	0.348907	0.727159	0.87741
SACI_RS07780	24.327	0.203794	0.585568	0.348029	0.727819	0.87741
SACI_RS09695	181.081	-0.08673	0.248322	-0.349264	0.726891	0.87741
SACI_RS00430	572.541	-0.0600656	0.173354	-0.346492	0.728973	0.878107
SACI_RS08220	81.7568	0.116527	0.337774	0.344986	0.730105	0.879013
SACI_RS01390	135.708	0.097024	0.283087	0.342735	0.731798	0.879501
SACI_RS02645	38.8002	-0.165318	0.4835	-0.341921	0.732411	0.879501
SACI_RS03145	1196.59	-0.0541483	0.15744	-0.343931	0.730898	0.879501
SACI_RS06035	149.772	-0.0900181	0.263011	-0.34226	0.732155	0.879501
SACI_RS09185	222.437	0.0970936	0.282866	0.34325	0.73141	0.879501
SACI_RS05715	3407.83	-0.0532587	0.156192	-0.340982	0.733117	0.879631
SACI_RS06370	526.388	-0.0605308	0.177631	-0.340766	0.73328	0.879631
SACI_RS00155	2473.19	-0.0539038	0.15941	-0.338147	0.735253	0.881541
SACI_RS01825	11762.4	0.0438647	0.130262	0.336742	0.736312	0.882354
SACI_RS00985	1572.62	0.0480473	0.143537	0.334737	0.737823	0.882392
SACI_RS03105	1596.03	0.0531989	0.158726	0.335162	0.737503	0.882392
SACI_RS04325	836.876	0.0540897	0.161618	0.334677	0.737869	0.882392
SACI_RS07135	621.198	-0.0581413	0.173058	-0.335965	0.736897	0.882392
SACI_RS02890	674.039	-0.0579055	0.173541	-0.333671	0.738628	0.882844
SACI_RS01410	81.0871	0.116914	0.351029	0.33306	0.739089	0.882939
Sac_2_antisenseRNA	7.53516	-0.356317	1.07186	-0.332429	0.739566	0.883052
SACI_RS01015	1118.01	0.0532052	0.160551	0.331392	0.740348	0.883075
SACI_RS06855	64.8447	0.126214	0.380718	0.331515	0.740255	0.883075
SACI_RS10630	326.849	0.0660197	0.199638	0.330697	0.740873	0.883246
SACI_RS06075	141724	0.0491076	0.149243	0.329045	0.742122	0.884279
SACI_RS08400	1408.62	0.0576394	0.175606	0.328231	0.742737	0.884557
SACI_RS03120	1580.14	-0.0470987	0.144397	-0.326175	0.744292	0.88469
SACI_RS05645	699.251	0.0535304	0.164428	0.325555	0.744761	0.88469
SACI_RS05660	422.358	-0.0637319	0.195095	-0.326671	0.743917	0.88469
SACI_RS07245	854.282	-0.0517809	0.158849	-0.325977	0.744442	0.88469
SACI_RS08495	128.663	0.0950858	0.290431	0.327396	0.743369	0.88469
SACI_RS08235	439.243	-0.061089	0.188162	-0.324661	0.745438	0.88504
SACI_RS07345	43.0756	-0.143681	0.44757	-0.321024	0.748192	0.886945
SACI_RS08650	112.925	-0.0972713	0.302299	-0.321771	0.747626	0.886945
SACI_RS11075	352.159	0.0699684	0.217701	0.321396	0.74791	0.886945
SACI_RS07830	388.083	-0.0606478	0.190578	-0.31823	0.75031	0.889
SACI_RS07010	327.918	-0.0634024	0.199631	-0.317598	0.75079	0.889043
SACI_RS09435	85.3924	0.105886	0.333847	0.31717	0.751114	0.889043
SACI_RS05155	7388.85	-0.0413705	0.131768	-0.313965	0.753548	0.890557
SACI_RS06760	2090.37	0.0434605	0.138027	0.31487	0.75286	0.890557
Sac_sR21	9.30021	0.292683	0.932109	0.314001	0.753521	0.890557
SACI_RS00780	834.445	0.0543678	0.174781	0.311062	0.755753	0.891564
SACI_RS00805	1507.78	-0.0465824	0.149177	-0.312262	0.754841	0.891564
SACI_RS01965	225.505	0.07396	0.23759	0.311292	0.755578	0.891564
SACI_RS08300	1987	0.0430509	0.13851	0.310815	0.755942	0.891564
SACI_RS01455	4463.74	0.0445493	0.143584	0.310267	0.756358	0.8916
SACI_RS08835	2172	0.044024	0.142746	0.308408	0.757772	0.892295
SACI_RS09835	470.168	0.0865962	0.281182	0.307972	0.758103	0.892295
SACI_RS09890	25.4351	0.177227	0.574296	0.308599	0.757626	0.892295
SACI_RS00605	1182.04	0.0465703	0.151743	0.306903	0.758917	0.89261
SACI_RS02175	969.437	-0.0471451	0.154019	-0.3061	0.759528	0.89261
SACI_RS02560	87.6894	-0.107818	0.35202	-0.306284	0.759389	0.89261
SACI_RS04345	1972.99	0.0439181	0.145652	0.301527	0.763012	0.896249
SACI_RS09430	83.9606	0.108103	0.359798	0.300456	0.763829	0.896754
SACI_RS00565	575.006	-0.0519193	0.174597	-0.297366	0.766187	0.897958
SACI_RS05145	518.129	-0.053059	0.178714	-0.296893	0.766548	0.897958
SACI_RS06295	109.23	0.0885274	0.298819	0.296258	0.767033	0.897958
SACI_RS08120	95.4963	-0.0950354	0.319879	-0.297098	0.766392	0.897958
SACI_RS09795	6438.78	-0.0393477	0.132043	-0.297992	0.765709	0.897958
SACI_RS10375	36.8825	0.143385	0.484309	0.296061	0.767184	0.897958
SACI_RS01380	250.223	0.0641075	0.2192	0.292461	0.769934	0.898929
SACI_RS02880	24.1866	0.189694	0.645674	0.293793	0.768916	0.898929
SACI_RS04125	2132.36	-0.0429172	0.146623	-0.292705	0.769747	0.898929
SACI_RS04925	236.836	-0.0680473	0.233099	-0.291925	0.770344	0.898929
SACI_RS10800	1050.31	-0.0446731	0.152931	-0.292112	0.770201	0.898929
Sac_sR122	14.3718	-0.239127	0.818367	-0.2922	0.770134	0.898929
SACI_RS07065	2140.41	0.0519934	0.1787	0.290954	0.771086	0.899342
SACI_RS01200	4866.27	0.0383868	0.133076	0.288457	0.772997	0.901116
SACI_RS02635	955.288	-0.0441821	0.153469	-0.287889	0.773431	0.901168
SACI_RS03455	228.379	-0.0655032	0.229255	-0.285722	0.775091	0.90174
SACI_RS05440	680.678	-0.0509235	0.177975	-0.286128	0.77478	0.90174
SACI_RS07765	135.369	-0.080838	0.282746	-0.285904	0.774952	0.90174
SACI_RS00500	1783.48	0.042816	0.150704	0.284107	0.776329	0.902726
SACI_RS00995	5047.33	-0.0402254	0.142291	-0.282699	0.777408	0.903527
SACI_RS01385	109.946	0.085034	0.301383	0.282146	0.777832	0.903566
SACI_RS00390	1810.17	0.0407117	0.146252	0.278366	0.780732	0.904613
SACI_RS00510	341.714	-0.0582453	0.208606	-0.279212	0.780082	0.904613
SACI_RS00585	331.426	0.056576	0.202898	0.27884	0.780368	0.904613
SACI_RS02735	2064.04	0.0435636	0.155903	0.279428	0.779917	0.904613
SACI_RS08125	438.54	0.245654	0.883925	0.277913	0.781079	0.904613
SACI_RS10175	236.732	-0.063172	0.22596	-0.279572	0.779806	0.904613
SACI_RS06625	1376.35	-0.0418698	0.151533	-0.276309	0.782311	0.905134
[truncated: 315 more rows]

## Sheet: ST3-DESeq2-RS00575-MidLog
Gene	baseMean	log2FoldChange	lfcSE	stat	pvalue	padj
SACI_RS01880	8070.03	-0.989721	0.0973928	-10.1622	2.92517e-24	5.94688e-21
SACI_RS05570	174.933	1.95805	0.239716	8.16819	3.13038e-16	3.18203e-13
SACI_RS11045	1911.65	-1.01111	0.128796	-7.85045	4.14554e-15	2.8093e-12
SACI_RS08740	304.025	1.49989	0.19264	7.786	6.91648e-15	3.5153e-12
SACI_RS00580	2234.71	-0.803451	0.108326	-7.41699	1.19812e-13	4.87157e-11
SACI_RS00575	125.364	-10.3984	1.46264	-7.10935	1.16592e-12	3.95052e-10
SACI_RS08730	405.995	1.21761	0.172599	7.0546	1.73096e-12	5.02721e-10
SACI_RS01470	16440.3	-0.709553	0.103262	-6.8714	6.35741e-12	1.61558e-09
SACI_RS11610	662.67	0.942422	0.15557	6.05785	1.37955e-09	3.11626e-07
SACI_RS07595	563.147	0.901321	0.149931	6.01159	1.8371e-09	3.73482e-07
SACI_RS04170	7147.54	0.741561	0.123693	5.99518	2.03261e-09	3.75662e-07
SACI_RS07735	8210.38	0.680955	0.114915	5.92572	3.10933e-09	5.26773e-07
SACI_RS11050	6539.99	-0.584556	0.0998661	-5.85339	4.8164e-09	6.9941e-07
SACI_RS11185	904.637	-0.772706	0.131849	-5.86052	4.61427e-09	6.9941e-07
pyrC	1175.09	0.769062	0.136555	5.63188	1.78251e-08	2.4159e-06
SACI_RS06580	884.515	-0.821855	0.149829	-5.48527	4.1283e-08	5.24552e-06
SACI_RS00230	5249.35	0.600015	0.109692	5.47	4.50025e-08	5.38177e-06
SACI_RS01145	1030.6	0.674757	0.127347	5.29857	1.1671e-07	1.2488e-05
SACI_RS08380	2595.11	-0.600552	0.11334	-5.29865	1.16662e-07	1.2488e-05
SACI_RS10930	4606.17	-0.553296	0.107684	-5.13813	2.77479e-07	2.82057e-05
SACI_RS10935	2828.02	-0.574261	0.112431	-5.10769	3.26128e-07	3.15723e-05
SACI_RS09445	400.294	0.826018	0.165056	5.00448	5.60129e-07	5.1761e-05
SACI_RS10995	1711.03	0.565355	0.114695	4.92922	8.25565e-07	7.29728e-05
SACI_RS05580	308.617	0.888044	0.183206	4.84724	1.25193e-06	9.92099e-05
SACI_RS06700	49758.8	0.587038	0.121174	4.84458	1.26879e-06	9.92099e-05
SACI_RS11015	6060.78	-0.487999	0.100698	-4.84614	1.25884e-06	9.92099e-05
SACI_RS00805	687.81	-0.713276	0.148407	-4.80621	1.53819e-06	0.00011582
SACI_RS08625	7078.38	-0.512085	0.106785	-4.7955	1.62271e-06	0.00011782
SACI_RS08045	623.99	-0.853675	0.179351	-4.75981	1.93773e-06	0.000135842
Sac_83_CRISPRArray3	643.868	0.857701	0.181927	4.71454	2.42256e-06	0.000164169
SACI_RS10515	174.061	1.04757	0.226346	4.62818	3.68889e-06	0.00024192
SACI_RS06210	452514	0.523789	0.113381	4.61971	3.84273e-06	0.000244134
SACI_RS00870	3152.73	0.502516	0.109271	4.59879	4.24947e-06	0.000254093
Sac_9_antisenseRNA	555.271	-0.73789	0.160438	-4.59921	4.24088e-06	0.000254093
SACI_RS08205	4947.72	-0.588949	0.129037	-4.5642	5.014e-06	0.000291242
SACI_RS00195	576.964	0.676109	0.151238	4.47049	7.80417e-06	0.000440719
SACI_RS05285	5072.69	0.445408	0.100865	4.41587	1.00604e-05	0.000552779
SACI_RS03285	2960.12	0.52666	0.119793	4.39642	1.1005e-05	0.000588767
SACI_RS07130	561.006	0.71606	0.163799	4.37158	1.23351e-05	0.000643008
SACI_RS00880	1605.34	0.561381	0.129833	4.32386	1.53323e-05	0.000779264
SACI_RS02195	554.027	-0.647655	0.150427	-4.30545	1.66645e-05	0.000826314
SACI_RS00875	1942.58	0.480269	0.112152	4.28231	1.84964e-05	0.000895313
SACI_RS02745	3587.62	0.470503	0.110036	4.27589	1.90373e-05	0.000900064
SACI_RS00795	1217.73	-0.582227	0.13771	-4.22793	2.35849e-05	0.00108973
SACI_RS07610	832.208	0.561181	0.132993	4.21964	2.44688e-05	0.00110545
SACI_RS07740	1973.42	0.554114	0.131709	4.20712	2.58646e-05	0.0011431
SACI_RS02750	3846.22	0.425561	0.101739	4.18287	2.87847e-05	0.00124509
SACI_RS01585	180.166	0.950801	0.231691	4.10375	4.06499e-05	0.00172169
SACI_RS11000	894.542	0.574759	0.140607	4.08771	4.35658e-05	0.00180754
SACI_RS03380	897.844	0.594894	0.146634	4.057	4.9707e-05	0.00202109
SACI_RS03620	621.93	-0.627058	0.155599	-4.02996	5.57856e-05	0.00221372
SACI_RS05800	2050.22	-0.488539	0.121467	-4.02198	5.77114e-05	0.00221372
SACI_RS08365	988.434	-0.518271	0.128785	-4.02432	5.71407e-05	0.00221372
SACI_RS02755	1969.22	0.460814	0.114755	4.01565	5.92828e-05	0.00223189
SACI_RS02825	652.301	0.562293	0.141127	3.98431	6.76766e-05	0.00250157
SACI_RS03555	348.844	-0.673437	0.171433	-3.92828	8.55556e-05	0.00310597
SACI_RS01450	710.741	-0.649392	0.165756	-3.91777	8.93714e-05	0.00318758
SACI_RS00635	584.146	-0.614296	0.157191	-3.90795	9.30821e-05	0.00326269
SACI_RS06320	2157.8	-0.448982	0.11543	-3.88965	0.00010039	0.00345922
SACI_RS04315	1094.62	0.487617	0.125636	3.88117	0.000103955	0.00352233
SACI_RS02760	3326.51	0.40016	0.103858	3.85295	0.000116701	0.0038894
SACI_RS00885	966.648	0.511528	0.133375	3.83528	0.000125422	0.00411263
SACI_RS02815	2602.13	0.407816	0.107838	3.78176	0.000155723	0.00478638
SACI_RS06010	325.178	0.687955	0.182068	3.77855	0.000157741	0.00478638
SACI_RS06015	2746.77	-0.433248	0.114542	-3.78243	0.000155302	0.00478638
SACI_RS10435	314.263	0.681273	0.18004	3.78401	0.000154321	0.00478638
SACI_RS11110	845.004	-0.555262	0.146518	-3.78971	0.000150824	0.00478638
SACI_RS02790	1826.84	0.420518	0.111671	3.76569	0.000166087	0.00496552
SACI_RS11175	77.5431	-1.23058	0.328396	-3.74724	0.000178794	0.00526795
SACI_RS06815	708.536	0.614303	0.166983	3.67883	0.000234306	0.0068049
SACI_RS00225	695.002	0.53286	0.14518	3.67035	0.000242216	0.00688207
SACI_RS05505	4884.58	0.422957	0.115286	3.66876	0.000243733	0.00688207
SACI_RS10925	846.269	-0.481631	0.131505	-3.66244	0.000249821	0.00695733
SACI_RS10240	1337.5	-0.451592	0.123425	-3.65885	0.000253349	0.00696026
SACI_RS07125	1040.37	0.486618	0.133217	3.65283	0.000259362	0.00703045
SACI_RS00235	2323.48	0.404692	0.111682	3.6236	0.000290529	0.00777164
SACI_RS06225	1447.93	0.576838	0.159878	3.60799	0.000308575	0.00794093
SACI_RS07510	480.338	0.617707	0.171195	3.60821	0.000308314	0.00794093
SACI_RS07515	240.214	0.721665	0.199749	3.61286	0.000302835	0.00794093
SACI_RS03850	3560.33	-0.367987	0.102233	-3.5995	0.000318831	0.00810229
SACI_RS02800	1138.43	0.451758	0.126776	3.56344	0.000366022	0.0091867
SACI_RS05590	188.657	0.773855	0.218331	3.54441	0.000393491	0.00975569
SACI_RS08125	922.745	-0.474939	0.134183	-3.53949	0.000400907	0.0098198
Sac_sR17	98.2844	-1.02837	0.292755	-3.51274	0.000443512	0.010734
SACI_RS03390	1123.99	-0.530602	0.151571	-3.50068	0.000464079	0.0110997
SACI_RS00205	9963.49	0.385316	0.110626	3.48305	0.000495742	0.0114528
SACI_RS02830	4627.22	0.360491	0.103488	3.4834	0.000495082	0.0114528
SACI_RS04290	500.555	-0.542222	0.155442	-3.48826	0.000486168	0.0114528
SACI_RS06475	773.544	-0.465528	0.134107	-3.47131	0.000517925	0.0118308
SACI_RS10490	752.509	-0.492156	0.141921	-3.46781	0.00052471	0.0118526
SACI_RS03175	61810.6	0.39426	0.115218	3.42187	0.000621923	0.0137431
SACI_RS10875	2544.71	-0.391937	0.114477	-3.42373	0.000617686	0.0137431
SACI_RS04095	274.761	-0.647884	0.189728	-3.4148	0.0006383	0.013854
SACI_RS08970	1572.1	-0.413153	0.121126	-3.41094	0.000647383	0.013854
SACI_RS09795	3900.75	-0.394128	0.115527	-3.41156	0.000645927	0.013854
SACI_RS07195	398.137	-0.571836	0.167854	-3.40675	0.000657418	0.0139222
SACI_RS07140	1766.52	0.536316	0.158004	3.39431	0.00068802	0.0144201
SACI_RS02805	3885.16	0.389081	0.11505	3.38185	0.000719998	0.0149363
SACI_RS03170	153.179	0.817459	0.242061	3.37708	0.000732605	0.0150443
SACI_RS01605	6802.59	0.370333	0.11011	3.36331	0.000770143	0.015657
SACI_RS00105	533.573	0.609851	0.182597	3.33988	0.000838142	0.0167563
SACI_RS02210	4378.06	-0.377844	0.11316	-3.33904	0.0008407	0.0167563
SACI_RS07925	1115.94	0.405248	0.122074	3.31968	0.000901208	0.0177879
SACI_RS02780	2825.48	0.400308	0.121268	3.301	0.000963393	0.0188325
SACI_RS05670	1468.03	-0.38382	0.116373	-3.29818	0.000973133	0.0188417
SACI_RS02520	195.233	0.716499	0.217613	3.29255	0.000992846	0.019042
SACI_RS01595	2402.04	0.393123	0.119627	3.28624	0.00101535	0.0192917
SACI_RS06250	2643.66	-0.385781	0.117507	-3.28304	0.00102693	0.019331
SACI_RS01030	448.809	-0.514015	0.157435	-3.26493	0.00109489	0.0204212
SACI_RS10895	1960.15	0.379699	0.116396	3.26213	0.0011058	0.0204371
SACI_RS05925	940.551	-0.489448	0.150238	-3.25782	0.00112273	0.0205631
SACI_RS02285	572.514	0.503213	0.154891	3.24882	0.00115885	0.0210352
SACI_RS04725	1008.82	-0.428847	0.132975	-3.22502	0.00125963	0.0226622
SACI_RS05015	745.147	0.441788	0.137326	3.21707	0.00129507	0.0228947
SACI_RS11130	2390.26	0.355974	0.110581	3.21911	0.0012859	0.0228947
aroE	418.2	0.549758	0.171695	3.20196	0.00136497	0.0239223
SACI_RS10940	1071.68	-0.399593	0.125073	-3.19488	0.00139888	0.0243071
SACI_RS05140	715.569	-0.481173	0.151799	-3.1698	0.00152543	0.0262348
SACI_RS06810	1810.23	0.495627	0.156454	3.16786	0.00153563	0.0262348
SACI_RS03780	1895.76	-0.350215	0.111229	-3.1486	0.00164056	0.0277938
SACI_RS05355	2569.64	0.357739	0.113884	3.14125	0.00168226	0.028033
SACI_RS11670	225.72	0.648	0.206166	3.1431	0.00167166	0.028033
SACI_RS08095	250.913	-0.612285	0.195252	-3.13587	0.00171347	0.0283211
SACI_RS03765	1139.68	-0.381703	0.12217	-3.12437	0.00178189	0.0292143
SACI_RS06805	1323.21	0.455403	0.146789	3.10244	0.00191935	0.0310605
SACI_RS10805	476.765	-0.505629	0.163024	-3.10156	0.00192505	0.0310605
SACI_RS10990	5319.84	0.374312	0.121173	3.08907	0.00200784	0.0321413
SACI_RS03075	2358.5	0.338111	0.109987	3.07409	0.00211143	0.0332756
SACI_RS07730	2548.43	0.41303	0.134344	3.07441	0.00210919	0.0332756
SACI_RS01275	1235.53	0.399274	0.130576	3.05779	0.00222979	0.0342048
SACI_RS03550	209.991	-0.651421	0.213025	-3.05796	0.0022285	0.0342048
SACI_RS05840	263.586	-0.626834	0.204664	-3.06274	0.00219318	0.0342048
SACI_RS07180	647.453	-0.451562	0.147727	-3.05672	0.0022377	0.0342048
SACI_RS09000	1739.57	-0.354233	0.116544	-3.03949	0.00236981	0.035954
SACI_RS09715	439.26	-0.569286	0.188035	-3.02754	0.0024655	0.0371285
SACI_RS01490	711.034	-0.434738	0.144542	-3.00769	0.00263243	0.039351
SACI_RS06395	1104.28	-0.375499	0.125604	-2.98954	0.00279401	0.0414615
SACI_RS07635	2596.4	-0.389683	0.130493	-2.98625	0.00282425	0.0416065
SACI_RS02630	3646.47	0.357559	0.12022	2.9742	0.00293751	0.0429637
SACI_RS06760	3085.35	0.330754	0.111525	2.96575	0.00301946	0.0438469
SACI_RS04330	1867.53	0.338576	0.114272	2.9629	0.00304756	0.0439411
SACI_RS08360	12805.9	-0.286915	0.0970309	-2.95695	0.00310699	0.0444825
SACI_RS06205	168.535	0.674959	0.228854	2.9493	0.00318496	0.0451067
SACI_RS09440	519.504	0.449331	0.152402	2.94833	0.00319496	0.0451067
SACI_RS09155	834.587	0.434442	0.14778	2.93978	0.00328441	0.0460497
SACI_RS10230	920.179	-0.401666	0.136765	-2.93691	0.00331505	0.046161
SACI_RS00300	1834.91	0.392425	0.134218	2.92379	0.00345798	0.0470986
SACI_RS01630	15561.9	0.363032	0.124439	2.91736	0.00353008	0.0470986
SACI_RS02810	2323.09	0.313513	0.107512	2.91608	0.00354456	0.0470986
SACI_RS04670	3457.71	0.30864	0.105466	2.92645	0.00342854	0.0470986
SACI_RS08480	142.368	0.73096	0.25038	2.9194	0.00350702	0.0470986
SACI_RS08930	1239.54	0.44248	0.151369	2.92319	0.0034646	0.0470986
SACI_RS11755	1015.16	0.368059	0.126065	2.91959	0.00350488	0.0470986
SACI_RS05000	645.562	-0.522336	0.179366	-2.91213	0.00358976	0.0473895
SACI_RS04295	890.038	-0.37548	0.129371	-2.90235	0.00370373	0.0485787
SACI_RS11470	203.148	0.630771	0.217546	2.89948	0.00373784	0.0487117
SACI_RS07470	1012.15	-0.368631	0.127351	-2.89462	0.00379619	0.049157
SACI_RS05375	10679.5	-0.317251	0.11003	-2.88331	0.00393516	0.0501203
SACI_RS07525	476.517	0.454177	0.15735	2.88641	0.00389662	0.0501203
SACI_RS10245	1269.23	0.400587	0.138969	2.88256	0.00394454	0.0501203
SACI_RS06075	42619.5	0.288755	0.101189	2.85361	0.00432254	0.0545822
SACI_RS01600	2274.22	0.360222	0.126877	2.83914	0.00452355	0.0560222
SACI_RS02730	2956.92	0.321362	0.113329	2.83567	0.00457303	0.0560222
SACI_RS03795	313.541	-0.516403	0.182171	-2.83472	0.0045866	0.0560222
SACI_RS10725	2218.51	0.32954	0.116152	2.83716	0.00455173	0.0560222
SACI_RS10775	4263.66	-0.287312	0.101178	-2.83968	0.00451593	0.0560222
Sac_37_antisenseRNA	120.834	-0.752083	0.265411	-2.83365	0.00460192	0.0560222
SACI_RS08945	541.129	0.472302	0.168029	2.81084	0.00494119	0.0590909
SACI_RS09835	336.01	0.487336	0.173326	2.81167	0.00492849	0.0590909
SACI_RS11230	1510.92	0.419823	0.149314	2.81168	0.00492829	0.0590909
SACI_RS06575	7300.53	0.334125	0.119568	2.79443	0.00519919	0.0618126
SACI_RS07250	3767.09	0.298854	0.107072	2.79116	0.00525199	0.0620772
SACI_RS02050	1089.83	-0.369207	0.132647	-2.78337	0.00537977	0.063097
SACI_RS07135	371.06	0.516376	0.185604	2.78213	0.00540034	0.063097
SACI_RS05830	29860.1	-0.32073	0.115396	-2.77938	0.00544636	0.0632711
SACI_RS02620	180.236	0.630739	0.227375	2.774	0.00553719	0.0639608
SACI_RS06470	20515.8	0.267508	0.0966707	2.7672	0.00565392	0.0649403
SACI_RS00940	4513.46	-0.276322	0.100051	-2.76182	0.0057481	0.0652843
SACI_RS04620	1133.72	-0.34688	0.125577	-2.76229	0.00573967	0.0652843
SACI_RS00895	726.701	0.426425	0.15478	2.75505	0.00586835	0.0662798
SACI_RS08950	681.891	-0.387918	0.141491	-2.74164	0.00611338	0.0686657
SACI_RS10920	896.159	-0.398454	0.146008	-2.72899	0.00635295	0.0709646
SACI_RS04100	620.375	-0.392736	0.144327	-2.72116	0.00650541	0.0718777
SACI_RS07845	1622.14	-0.316656	0.116312	-2.72248	0.00647946	0.0718777
SACI_RS01580	240.656	-0.560265	0.207504	-2.70003	0.00693338	0.0761922
SACI_RS08065	313.898	-0.486213	0.180541	-2.69309	0.00707925	0.0770078
SACI_RS08915	936.598	-0.351149	0.130398	-2.6929	0.00708335	0.0770078
SACI_RS11180	488.225	-0.423962	0.157617	-2.68983	0.00714885	0.0773065
SACI_RS07605	610.385	0.390847	0.145864	2.67954	0.00737229	0.0793009
SACI_RS00780	808.808	-0.355451	0.133134	-2.66988	0.00758783	0.0811897
SACI_RS04940	3249.8	0.273642	0.103347	2.6478	0.00810163	0.0857844
SACI_RS07205	1373.54	0.319518	0.120647	2.64837	0.00808808	0.0857844
SACI_RS03570	958.278	-0.354629	0.134199	-2.64256	0.00822829	0.0866741
SACI_RS02775	5405.47	0.27506	0.104233	2.63891	0.00831741	0.0871613
SACI_RS02525	428.306	0.428941	0.162653	2.63715	0.00836054	0.087164
SACI_RS05305	955.312	0.338369	0.128615	2.63087	0.00851673	0.0883393
SACI_RS01625	6238.22	0.313972	0.119633	2.62446	0.0086787	0.0895624
SACI_RS10200	1922.54	-0.302332	0.115398	-2.61991	0.00879529	0.0903072
SACI_RS02735	2983.17	0.292503	0.111759	2.61726	0.00886397	0.0905551
SACI_RS10670	257.305	-0.514872	0.197239	-2.6104	0.00904364	0.0919286
SACI_RS00395	2485.54	0.307744	0.118041	2.6071	0.0091313	0.0923579
SACI_RS09420	356.255	0.443062	0.170271	2.6021	0.00926544	0.0932507
SACI_RS06500	2410.76	0.294709	0.113386	2.59917	0.00934503	0.0935884
SACI_RS00710	1313.46	0.34001	0.131157	2.5924	0.00953095	0.0940603
SACI_RS05065	675.889	-0.389127	0.150082	-2.59276	0.00952093	0.0940603
SACI_RS07825	2239.18	-0.288588	0.111222	-2.59469	0.00946762	0.0940603
SACI_RS00060	231.948	-0.542188	0.209528	-2.58767	0.00966288	0.0949017
SACI_RS09450	492.531	0.399376	0.155021	2.57628	0.00998696	0.0971459
SACI_RS09980	920.913	0.331525	0.128635	2.57725	0.00995892	0.0971459
SACI_RS10500	2699.18	-0.308296	0.120133	-2.5663	0.0102789	0.09951
SACI_RS00380	2512.42	0.273654	0.106932	2.55915	0.010493	0.0996831
SACI_RS02250	571.621	-0.437756	0.170942	-2.56085	0.0104417	0.0996831
SACI_RS02785	1366.24	0.305334	0.119103	2.56361	0.0103591	0.0996831
SACI_RS08270	419.619	0.554521	0.216666	2.55934	0.0104871	0.0996831
SACI_RS01090	1022.03	-0.324225	0.126793	-2.55711	0.0105545	0.0998017
SACI_RS03590	1389.52	0.303427	0.119302	2.54335	0.0109795	0.10334
SACI_RS05275	331.119	0.499708	0.196683	2.54067	0.011064	0.103655
SACI_RS08925	6649.6	0.312856	0.123427	2.53476	0.0112525	0.104938
SACI_RS05340	364.169	0.425547	0.168794	2.52111	0.0116986	0.108599
SACI_RS06190	314.722	-0.446518	0.177294	-2.51852	0.011785	0.108904
SACI_RS02795	614.187	0.36878	0.147472	2.50068	0.0123955	0.113005
SACI_RS03585	1556.73	0.298462	0.119266	2.50249	0.0123324	0.113005
SACI_RS06720	513.989	-0.397479	0.158916	-2.50119	0.0123778	0.113005
SACI_RS00140	589.307	0.368873	0.14769	2.49762	0.012503	0.113476
SACI_RS07550	2393.55	-0.269464	0.108154	-2.49148	0.0127213	0.114944
SACI_RS04255	363.604	-0.463455	0.186134	-2.48989	0.0127782	0.114947
SACI_RS07110	657.46	-0.352443	0.142557	-2.47229	0.0134251	0.12013
SACI_RS07370	2138.22	0.30244	0.122394	2.47103	0.0134725	0.12013
SACI_RS01265	1498.96	0.299063	0.121157	2.46839	0.0135722	0.120491
SACI_RS06215	368581	0.243062	0.0986251	2.46451	0.0137202	0.121275
SACI_RS09455	3732.39	0.254716	0.103518	2.46061	0.0138702	0.12207
SACI_RS10620	756.573	-0.348591	0.141971	-2.45537	0.0140739	0.123329
SACI_RS01360	624.968	-0.345931	0.141257	-2.44895	0.0143272	0.124581
SACI_RS06755	3624.62	0.294852	0.120414	2.44865	0.0143394	0.124581
SACI_RS04635	529.79	-0.382564	0.156335	-2.44707	0.0144022	0.124594
SACI_RS04815	3494.77	0.255173	0.104446	2.4431	0.0145618	0.12538
SACI_RS05510	3018.59	0.289666	0.118631	2.44175	0.0146164	0.12538
SACI_RS02920	208.689	0.503792	0.207354	2.42962	0.0151146	0.129109
SACI_RS01455	1884.02	-0.299359	0.123887	-2.41639	0.0156755	0.132588
SACI_RS03615	299.653	0.452997	0.187342	2.41802	0.0156053	0.132588
SACI_RS04210	6312.22	-0.24272	0.100488	-2.41541	0.0157175	0.132588
SACI_RS00155	1366.16	-0.284873	0.11802	-2.41378	0.0157882	0.132634
SACI_RS01395	228.649	-0.492087	0.204223	-2.40955	0.015972	0.132736
SACI_RS05345	1400.12	0.282697	0.117378	2.40843	0.0160214	0.132736
SACI_RS06895	742.145	-0.327423	0.136	-2.40751	0.0160615	0.132736
SACI_RS08060	177.559	-0.543605	0.22563	-2.40928	0.0159842	0.132736
SACI_RS01280	1619.51	0.279381	0.116171	2.4049	0.0161767	0.133147
SACI_RS06390	433.928	-0.39893	0.166091	-2.40187	0.0163115	0.133715
SACI_RS07530	791.381	0.363376	0.15204	2.39	0.0168484	0.137561
SACI_RS02820	3534.17	0.262937	0.110138	2.38735	0.0169706	0.138005
SACI_RS04900	355.188	-0.408202	0.171419	-2.38131	0.017251	0.13911
SACI_RS05150	3996.1	0.254759	0.107029	2.38028	0.0172994	0.13911
SACI_RS09965	251.375	-0.485497	0.203989	-2.38002	0.0173117	0.13911
SACI_RS05130	433.938	0.401328	0.16883	2.37711	0.0174489	0.13966
SACI_RS02530	163.165	0.552596	0.233008	2.37158	0.0177121	0.141211
SACI_RS07650	539.651	-0.354996	0.149982	-2.36691	0.0179371	0.142446
SACI_RS03330	835.011	0.316207	0.133724	2.36463	0.0180479	0.142768
SACI_RS01390	231.938	-0.503573	0.213763	-2.35575	0.0184852	0.145661
SACI_RS11170	5835.85	-0.255863	0.109339	-2.34009	0.019279	0.151329
SACI_RS00260	1030.05	-0.303916	0.130397	-2.3307	0.0197693	0.153988
SACI_RS10625	5838.03	-0.291066	0.124848	-2.33135	0.0197348	0.153988
SACI_RS03180	228.239	0.495338	0.212682	2.32901	0.0198588	0.154095
SACI_RS08975	1922.3	0.262949	0.11312	2.32452	0.0200976	0.155355
SACI_RS00900	475.774	0.358518	0.154875	2.31488	0.0206197	0.157616
SACI_RS06865	257.999	-0.444026	0.191747	-2.31568	0.0205756	0.157616
SACI_RS08035	3267.27	-0.26649	0.115194	-2.31341	0.0207002	0.157616
SACI_RS08750	562.667	-0.370591	0.160111	-2.3146	0.0206351	0.157616
SACI_RS09410	1325.27	-0.280555	0.121579	-2.30759	0.0210218	0.159468
SACI_RS00550	469.608	-0.355715	0.154274	-2.30573	0.0211258	0.15966
SACI_RS05685	513.946	-0.348046	0.151193	-2.302	0.0213353	0.160647
SACI_RS02255	165.813	-0.571766	0.248654	-2.29944	0.0214798	0.161138
SACI_RS11235	1231.54	0.331536	0.144596	2.29285	0.0218566	0.163362
SACI_RS00865	5133	0.264025	0.115422	2.28747	0.0221686	0.163724
SACI_RS01425	2937.29	0.238242	0.10425	2.2853	0.0222954	0.163724
SACI_RS03735	470.59	0.352829	0.154541	2.28308	0.0224258	0.163724
SACI_RS05760	2991.41	-0.245918	0.107787	-2.28152	0.0225174	0.163724
SACI_RS06820	918.499	0.340354	0.148955	2.28494	0.0223161	0.163724
SACI_RS07770	692.891	-0.313151	0.137288	-2.28098	0.0225494	0.163724
SACI_RS09385	1524.31	-0.305085	0.133286	-2.28895	0.022082	0.163724
SACI_RS10825	392.509	0.373522	0.16346	2.2851	0.0223069	0.163724
SACI_RS08765	277.959	-0.452121	0.198643	-2.27605	0.0228429	0.165266
SACI_RS04405	4403.44	0.317223	0.139833	2.26859	0.0232933	0.166744
SACI_RS04545	421.473	0.371953	0.163775	2.27112	0.0231399	0.166744
SACI_RS10790	3646.64	0.260999	0.114989	2.26978	0.0232212	0.166744
SACI_RS06415	1748.75	-0.306521	0.135427	-2.26336	0.0236133	0.167853
SACI_RS10710	1004.04	-0.313463	0.138493	-2.26339	0.0236119	0.167853
SACI_RS06070	24175.9	0.241118	0.106662	2.26059	0.0237848	0.168105
SACI_RS10480	967.741	-0.295251	0.130635	-2.26011	0.0238141	0.168105
SACI_RS05715	2977.75	0.257006	0.11388	2.25681	0.0240197	0.168969
SACI_RS04500	1452.01	-0.275867	0.122371	-2.25435	0.0241739	0.169468
SACI_RS10640	306.86	-0.437215	0.194672	-2.24591	0.0247099	0.172629
SACI_RS06285	1619.75	0.270212	0.120401	2.24427	0.024815	0.17277
SACI_RS00135	4453.77	0.236434	0.105689	2.23706	0.0252823	0.173988
SACI_RS00570	247.521	-0.435843	0.194735	-2.23813	0.0252127	0.173988
SACI_RS02245	303.218	-0.418225	0.186825	-2.23859	0.0251826	0.173988
SACI_RS06520	4981.7	-0.223524	0.0999525	-2.2363	0.0253322	0.173988
SACI_RS10720	1108.15	0.318993	0.142746	2.23469	0.0254377	0.174124
SACI_RS01270	322.162	0.422304	0.189088	2.23337	0.0255244	0.174131
SACI_RS00240	3869.39	0.248083	0.111287	2.22921	0.0257997	0.174836
SACI_RS11080	1293.67	0.269955	0.121061	2.2299	0.025754	0.174836
SACI_RS05010	390.104	0.398703	0.179519	2.22095	0.0263544	0.177412
SACI_RS06160	186.013	-0.494396	0.222579	-2.22122	0.0263363	0.177412
SACI_RS00200	460.902	-0.353158	0.159204	-2.21828	0.0265361	0.17746
SACI_RS07750	186.918	-0.483776	0.218001	-2.21914	0.0264771	0.17746
SACI_RS01420	3131.91	0.233519	0.105601	2.21134	0.0270121	0.178629
SACI_RS03305	3020.23	0.244644	0.110668	2.21062	0.0270623	0.178629
SACI_RS08375	197.809	-0.472356	0.213565	-2.21176	0.0269829	0.178629
SACI_RS11255	2054.35	0.325956	0.147257	2.21352	0.026862	0.178629
SACI_RS10360	155.178	0.516088	0.2342	2.20362	0.027551	0.181266
SACI_RS01290	656.671	-0.338758	0.153879	-2.20146	0.0277035	0.181681
SACI_RS06440	4413.73	0.232551	0.105788	2.19827	0.0279298	0.182577
SACI_RS06705	124.751	-0.593311	0.270413	-2.19409	0.0282288	0.18394
SACI_RS00605	1879.16	-0.310637	0.141942	-2.18848	0.0286345	0.185987
SACI_RS03965	2236.43	0.236714	0.108253	2.18667	0.0287666	0.18625
SACI_RS04365	388.722	-0.361917	0.166119	-2.17866	0.0293571	0.18947
SACI_RS09830	2016.58	0.279945	0.12884	2.17281	0.0297948	0.191686
SACI_RS08000	992.226	-0.293867	0.13545	-2.16956	0.0300402	0.192655
SACI_RS01615	5596.2	0.292003	0.134685	2.16803	0.030156	0.19279
SACI_RS04065	504.691	-0.331177	0.153189	-2.16188	0.0306277	0.195191
SACI_RS01545	5589.85	0.21282	0.0985885	2.15867	0.0308761	0.19616
SACI_RS08010	2174.88	-0.24246	0.112706	-2.15126	0.0314554	0.199218
SACI_RS01185	364.264	-0.372181	0.173332	-2.14721	0.0317763	0.200625
SACI_RS04060	144.409	-0.528496	0.246868	-2.14081	0.0322896	0.202607
SACI_RS05115	1151.52	-0.262266	0.122486	-2.1412	0.0322582	0.202607
SACI_RS09380	915.884	-0.297643	0.13934	-2.1361	0.0326716	0.204373
SACI_RS10735	601.588	0.30891	0.144909	2.13176	0.0330267	0.205961
SACI_RS02935	7221.99	0.228887	0.107813	2.123	0.0337536	0.209851
SACI_RS04790	782.733	-0.343922	0.1624	-2.11775	0.0341964	0.210671
SACI_RS07980	287.944	-0.403367	0.190335	-2.11925	0.0340698	0.210671
SACI_RS09090	231.745	0.448931	0.211949	2.11811	0.034166	0.210671
SACI_RS05615	1362.82	0.650238	0.307601	2.1139	0.0345238	0.211022
SACI_RS06455	2955.89	0.232379	0.109954	2.11342	0.0345648	0.211022
SACI_RS08565	896.11	0.294715	0.139447	2.11346	0.0345614	0.211022
SACI_RS01050	720.628	-0.316428	0.149876	-2.11127	0.034749	0.211511
SACI_RS03720	390.925	0.345677	0.164287	2.10411	0.0353691	0.214251
SACI_RS07085	571.215	-0.309696	0.147219	-2.10364	0.0354099	0.214251
SACI_RS07045	1805.14	-0.239652	0.114068	-2.10096	0.0356442	0.214799
SACI_RS07580	624.517	-0.306691	0.14603	-2.10019	0.0357117	0.214799
SACI_RS04995	291.407	-0.386845	0.184361	-2.0983	0.0358788	0.215167
SACI_RS00030	393.129	-0.34451	0.164509	-2.09417	0.036245	0.216094
SACI_RS02845	9795.03	0.210059	0.100364	2.09297	0.0363522	0.216094
SACI_RS06540	398.51	-0.360836	0.172319	-2.094	0.0362601	0.216094
SACI_RS01780	311.387	-0.414645	0.198444	-2.08948	0.0366645	0.216683
SACI_RS01820	9261.69	0.213428	0.10209	2.09059	0.0365645	0.216683
SACI_RS03275	2591.55	0.234411	0.112342	2.08658	0.0369262	0.216968
SACI_RS06275	2669.02	0.226824	0.108686	2.08697	0.0368905	0.216968
SACI_RS08610	1179.86	0.272763	0.130979	2.0825	0.0372964	0.218512
SACI_RS07000	3151.42	0.217843	0.104875	2.07716	0.0377867	0.220116
SACI_RS07985	491.197	-0.317629	0.152862	-2.07788	0.0377205	0.220116
SACI_RS01510	1268.34	0.260898	0.125722	2.07519	0.0379686	0.220543
SACI_RS02355	176.829	-0.495913	0.239731	-2.06862	0.0385814	0.222829
SACI_RS10850	1457.21	-0.248018	0.119875	-2.06897	0.038549	0.222829
SACI_RS09340	816.288	0.287213	0.139109	2.06467	0.0389544	0.224347
SACI_RS01620	24283.9	0.251489	0.121887	2.06329	0.0390848	0.224462
SACI_RS08535	336.954	0.395291	0.19173	2.06171	0.0392355	0.224692
SACI_RS03385	1000.08	-0.265929	0.129205	-2.0582	0.0395708	0.225976
SACI_RS11150	537.775	-0.323105	0.157087	-2.05685	0.0397004	0.226081
SACI_RS01430	295.04	-0.405721	0.197477	-2.05452	0.0399251	0.226726
SACI_RS07630	240.337	-0.417249	0.203432	-2.05105	0.0402625	0.227806
SACI_RS11475	217.672	-0.417099	0.203438	-2.05026	0.0403394	0.227806
SACI_RS05280	1928.26	0.232902	0.11368	2.04876	0.0404859	0.228
SACI_RS03625	2471.79	-0.225823	0.110326	-2.04687	0.0406706	0.228407
SACI_RS11420	465.827	-0.317297	0.155144	-2.04518	0.0408368	0.228708
SACI_RS06045	3417.63	0.209354	0.102761	2.0373	0.04162	0.231599
SACI_RS09525	2416.58	-0.228418	0.112159	-2.03656	0.0416946	0.231599
SACI_RS10090	3892.63	0.247611	0.121524	2.03754	0.0415956	0.231599
SACI_RS01590	2688.57	0.24	0.118146	2.03139	0.0422159	0.232999
SACI_RS03805	1511.56	0.239468	0.117927	2.03065	0.0422905	0.232999
SACI_RS11100	648.516	0.374732	0.184348	2.03274	0.0420787	0.232999
SACI_RS01540	12299.8	0.192612	0.0949271	2.02905	0.0424535	0.233265
SACI_RS02105	130.618	-0.551469	0.272478	-2.0239	0.0429801	0.234889
SACI_RS06135	484.914	-0.312093	0.1542	-2.02395	0.0429753	0.234889
SACI_RS06505	615.358	0.32528	0.161015	2.02018	0.043365	0.236357
SACI_RS08355	1384.77	-0.24642	0.122179	-2.01688	0.0437085	0.237592
SACI_RS05380	1028.72	0.250386	0.124361	2.01339	0.0440736	0.238938
SACI_RS04360	377.399	-0.333976	0.166143	-2.01018	0.0444126	0.239498
SACI_RS10350	226.189	-0.422615	0.210232	-2.01023	0.044407	0.239498
SACI_RS06950	6117.72	0.231459	0.115372	2.00619	0.0448358	0.241141
SACI_RS05745	247.473	-0.403877	0.201609	-2.00327	0.0451479	0.242178
SACI_RS06260	761.278	0.26734	0.133592	2.00117	0.0453739	0.24275
SACI_RS00695	336.199	0.35327	0.176771	1.99846	0.045667	0.24302
SACI_RS03575	463.114	0.309864	0.155134	1.99739	0.045783	0.24302
SACI_RS07535	87.8572	0.602389	0.30148	1.99811	0.0457049	0.24302
SACI_RS05070	172.112	-0.460675	0.230798	-1.99601	0.0459329	0.243181
SACI_RS05695	673.823	-0.283148	0.141938	-1.99487	0.0460573	0.243207
SACI_RS03375	1215	0.249615	0.125374	1.99096	0.046485	0.244001
SACI_RS04260	261.496	-0.396763	0.199184	-1.99194	0.0463773	0.244001
SACI_RS05610	116.633	0.541309	0.271986	1.99021	0.0465679	0.244001
SACI_RS11770	99.7249	-0.580495	0.29279	-1.98264	0.0474082	0.247766
SACI_RS10785	1449.15	0.257053	0.129725	1.98152	0.0475327	0.247779
SACI_RS00090	704.346	-0.288534	0.145876	-1.97794	0.0479352	0.248057
SACI_RS01005	5429.38	0.196757	0.0995376	1.97671	0.048074	0.248057
SACI_RS02690	109.712	-0.55631	0.281354	-1.97726	0.0480124	0.248057
SACI_RS07910	2694.85	-0.218131	0.110221	-1.97903	0.0478128	0.248057
SACI_RS01840	121.208	-0.546033	0.276691	-1.97344	0.0484455	0.249341
SACI_RS06000	103.706	-0.591438	0.299995	-1.97149	0.0486675	0.249851
SACI_RS06290	4262.72	0.20476	0.104152	1.96597	0.0493018	0.25247
SACI_RS03900	357.012	-0.345597	0.176252	-1.96081	0.0499008	0.254895
SACI_RS10585	2608.08	0.230042	0.117472	1.95826	0.0501991	0.255776
SACI_RS07805	364.814	0.332237	0.16985	1.95606	0.050458	0.256453
SACI_RS03260	6269.39	0.202022	0.103573	1.95053	0.0511128	0.259133
SACI_RS08145	418.571	0.313176	0.160894	1.94648	0.051597	0.260937
SACI_RS02700	193.581	0.436044	0.224476	1.9425	0.0520764	0.26123
SACI_RS08015	1761.67	-0.218398	0.112339	-1.9441	0.0518838	0.26123
SACI_RS08620	438.842	0.333576	0.171792	1.94174	0.0521689	0.26123
SACI_RS11200	2326.81	0.229436	0.118088	1.94292	0.0520252	0.26123
SACI_RS01235	2584.18	0.217209	0.112167	1.93648	0.0528086	0.263137
SACI_RS09330	603.146	0.295412	0.15248	1.93738	0.0526989	0.263137
SACI_RS00735	3454.38	-0.253667	0.132036	-1.92119	0.0547073	0.268647
SACI_RS00915	130.349	-0.497722	0.258894	-1.92249	0.0545442	0.268647
SACI_RS01405	257.851	-0.377511	0.196452	-1.92164	0.0546505	0.268647
SACI_RS04690	20886.2	0.182921	0.0951288	1.92288	0.0544952	0.268647
SACI_RS05630	450.311	-0.31362	0.162979	-1.9243	0.0543175	0.268647
SACI_RS07015	2771.15	-0.214454	0.111512	-1.92315	0.0544607	0.268647
SACI_RS02740	4637.61	0.213631	0.111365	1.91829	0.0550736	0.269794
SACI_RS01855	772.319	0.26891	0.140611	1.91244	0.0558195	0.272791
SACI_RS00125	834.654	0.256291	0.13434	1.90777	0.0564203	0.275066
SACI_RS02135	528.78	-0.30555	0.160769	-1.90055	0.0573604	0.278494
SACI_RS03320	1433.16	0.271828	0.143125	1.89923	0.0575344	0.278494
SACI_RS08440	3982.29	0.197803	0.104137	1.89945	0.0575055	0.278494
SACI_RS00435	498.641	-0.320102	0.169388	-1.88976	0.0587903	0.282687
SACI_RS01255	1017.93	0.235355	0.12447	1.89085	0.0586439	0.282687
SACI_RS11345	574.43	0.27361	0.144802	1.88955	0.0588179	0.282687
SACI_RS00515	349.553	-0.322437	0.171013	-1.88545	0.0593691	0.283536
SACI_RS00585	316.176	-0.334504	0.178091	-1.87828	0.0603433	0.283536
SACI_RS00705	3092.91	-0.208096	0.110756	-1.87886	0.0602632	0.283536
SACI_RS02590	869.445	0.266166	0.141601	1.87969	0.0601505	0.283536
SACI_RS03145	1497.92	-0.224218	0.118964	-1.88476	0.0594617	0.283536
SACI_RS03255	50948.4	0.175311	0.0935572	1.87384	0.060953	0.283536
SACI_RS04025	2515.93	0.220825	0.117907	1.87287	0.0610864	0.283536
SACI_RS06385	1417.3	-0.235414	0.12553	-1.87535	0.0607442	0.283536
SACI_RS06690	1231.02	-0.256518	0.136806	-1.87504	0.0607868	0.283536
SACI_RS07790	887.261	-0.24555	0.130661	-1.87929	0.0602051	0.283536
SACI_RS08220	91.1635	0.564949	0.300534	1.87982	0.0601327	0.283536
SACI_RS08515	206.071	-0.390654	0.208542	-1.87326	0.0610323	0.283536
SACI_RS10860	614.005	0.269064	0.143194	1.87902	0.0602416	0.283536
SACI_RS10945	9859.45	-0.201999	0.107763	-1.87447	0.0608657	0.283536
SACI_RS11340	1865.75	0.216266	0.114816	1.88359	0.0596206	0.283536
SACI_RS04395	2121.03	0.210586	0.112858	1.86593	0.0620512	0.285023
SACI_RS05790	831.668	-0.251803	0.13484	-1.86742	0.0618425	0.285023
SACI_RS06770	153.308	-0.459246	0.245763	-1.86866	0.0616705	0.285023
SACI_RS11040	5527.67	-0.204162	0.109439	-1.86552	0.0621079	0.285023
SACI_RS11065	1370.84	-0.247874	0.132745	-1.86729	0.0618604	0.285023
SACI_RS10505	215.077	-0.387417	0.207803	-1.86435	0.0622731	0.285138
SACI_RS08540	71.8573	-0.636228	0.341861	-1.86107	0.0627338	0.286602
SACI_RS11375	1233.55	-0.258121	0.138839	-1.85914	0.0630073	0.287206
SACI_RS08635	2505.73	-0.21345	0.114962	-1.8567	0.0633544	0.288142
SACI_RS00065	155.607	-0.456628	0.246089	-1.85554	0.063519	0.288246
SACI_RS00975	755.126	-0.267089	0.14407	-1.85388	0.063757	0.288682
SACI_RS02835	9463.51	0.181846	0.0983828	1.84835	0.0645513	0.291291
SACI_RS05325	632.376	0.267042	0.144673	1.84583	0.0649175	0.291291
SACI_RS06990	891.921	0.251568	0.136358	1.84492	0.0650497	0.291291
SACI_RS07715	335.269	0.325235	0.176189	1.84595	0.0648998	0.291291
SACI_RS10055	261.285	-0.371786	0.201265	-1.84725	0.0647111	0.291291
SACI_RS00470	534.591	-0.272882	0.148242	-1.84079	0.0656523	0.292258
SACI_RS01240	1826.78	-0.289181	0.157122	-1.84049	0.0656969	0.292258
SACI_RS10445	1060.26	0.254774	0.138407	1.84076	0.0656565	0.292258
SACI_RS08020	7522.75	-0.192184	0.104479	-1.83945	0.0658493	0.292296
SACI_RS03725	1039.61	0.227276	0.124198	1.82995	0.0672578	0.29725
SACI_RS04165	599.288	0.273703	0.149531	1.8304	0.0671896	0.29725
SACI_RS06730	357.67	-0.31229	0.170814	-1.82825	0.0675122	0.297727
SACI_RS03960	2103.1	0.211861	0.116111	1.82463	0.0680567	0.299107
hisB	528.999	0.279462	0.153195	1.82422	0.0681192	0.299107
SACI_RS06265	3156.44	0.193454	0.106126	1.82287	0.0683233	0.299356
SACI_RS03435	127.979	-0.462764	0.254396	-1.81906	0.0689015	0.300078
SACI_RS06165	365.626	-0.350479	0.192493	-1.82074	0.0686469	0.300078
SACI_RS07645	116.857	-0.501535	0.276316	-1.81508	0.0695117	0.300078
SACI_RS08100	93.0684	-0.550778	0.303474	-1.81491	0.0695376	0.300078
SACI_RS08185	473.456	-0.298535	0.164252	-1.81754	0.069134	0.300078
SACI_RS08795	596.233	0.328263	0.180493	1.81871	0.0689564	0.300078
SACI_RS09250	1076.16	0.240951	0.132818	1.81414	0.0696559	0.300078
SACI_RS10080	8761.38	0.194062	0.106977	1.81406	0.0696689	0.300078
SACI_RS04720	129.593	-0.468252	0.258934	-1.80839	0.0705462	0.303215
SACI_RS00085	882.522	-0.255763	0.14164	-1.80573	0.0709604	0.30371
SACI_RS01175	699.612	-0.267361	0.148039	-1.80602	0.0709157	0.30371
SACI_RS08615	821.46	0.247287	0.137096	1.80376	0.0712697	0.303755
SACI_RS11605	256.088	-0.35907	0.199031	-1.80409	0.0712168	0.303755
SACI_RS09195	783.753	-0.246589	0.13685	-1.8019	0.0715617	0.304362
SACI_RS04400	354.834	-0.312279	0.173405	-1.80086	0.0717247	0.304418
SACI_RS03230	380.538	-0.315822	0.175577	-1.79877	0.0720558	0.305187
SACI_RS09870	41913	0.219191	0.122052	1.79589	0.0725126	0.306483
SACI_RS00755	932.949	0.231073	0.12877	1.79446	0.0727398	0.306805
SACI_RS09875	27648.5	0.216756	0.12093	1.79241	0.0730676	0.30755
SACI_RS03715	124.563	-0.467662	0.261558	-1.78798	0.0737786	0.309901
SACI_RS04490	2573.67	-0.190608	0.107102	-1.77968	0.0751283	0.313951
SACI_RS06465	1262.99	0.236128	0.132584	1.78098	0.0749165	0.313951
SACI_RS08240	400.619	-0.310604	0.174574	-1.77921	0.0752061	0.313951
SACI_RS07050	620.251	-0.260959	0.146754	-1.7782	0.0753712	0.313995
SACI_RS05550	67075.6	-0.195764	0.110407	-1.77312	0.076209	0.316836
SACI_RS07075	2037.34	0.208225	0.117504	1.77207	0.0763833	0.316913
SACI_RS10085	7280.1	0.181901	0.102781	1.76979	0.0767623	0.317837
SACI_RS06325	87.2348	-0.560428	0.316843	-1.76879	0.0769293	0.317881
SACI_RS03205	2429.9	0.196989	0.111488	1.7669	0.0772442	0.318534
SACI_RS07840	1778.97	-0.23442	0.132914	-1.76369	0.0777838	0.319979
SACI_RS08210	3341.71	-0.186159	0.105595	-1.76295	0.0779094	0.319979
rps14P	396.283	0.294276	0.167161	1.76044	0.0783341	0.321075
SACI_RS03700	14887.1	0.170364	0.0969863	1.75658	0.0789897	0.323111
SACI_RS02925	777.194	0.233645	0.133129	1.75503	0.0792541	0.323541
SACI_RS04050	808.71	-0.230972	0.132616	-1.74166	0.0815676	0.327446
SACI_RS04540	146.387	0.461456	0.264969	1.74154	0.0815882	0.327446
SACI_RS05045	497.613	-0.265864	0.152249	-1.74625	0.0807683	0.327446
SACI_RS05765	5543.66	-0.194193	0.11159	-1.74024	0.0818168	0.327446
SACI_RS06510	3307.09	0.192947	0.110875	1.74022	0.0818212	0.327446
SACI_RS06525	777.665	-0.322088	0.184666	-1.74417	0.0811303	0.327446
SACI_RS09110	302.034	0.356003	0.204055	1.74464	0.0810472	0.327446
SACI_RS09335	1253.21	0.222507	0.127391	1.74664	0.0807002	0.327446
SACI_RS10460	546.832	-0.288724	0.165405	-1.74555	0.0808884	0.327446
Sac_sR118	133.541	-0.438133	0.251757	-1.7403	0.0818063	0.327446
SACI_RS04485	168.534	-0.419379	0.241533	-1.73632	0.0825067	0.32954
SACI_RS06040	3568.63	0.179547	0.103628	1.73262	0.0831639	0.330528
SACI_RS06315	14814.5	-0.178881	0.103378	-1.73036	0.0835668	0.330528
SACI_RS06445	1275.65	-0.210798	0.121634	-1.73305	0.0830868	0.330528
SACI_RS08030	1508.9	-0.216902	0.125309	-1.73094	0.0834625	0.330528
SACI_RS08545	125.474	-0.466026	0.26922	-1.73102	0.0834484	0.330528
SACI_RS04650	1324.05	-0.215289	0.124553	-1.72849	0.0839004	0.331203
SACI_RS03925	408.648	0.368798	0.213685	1.7259	0.0843661	0.332396
SACI_RS00385	2949.1	0.190386	0.110646	1.72067	0.0853112	0.33346
SACI_RS03705	171.513	0.400815	0.23277	1.72194	0.0850811	0.33346
SACI_RS07810	344.159	0.295606	0.17195	1.71913	0.08559	0.33346
SACI_RS09510	888.54	0.223913	0.130158	1.72032	0.0853745	0.33346
SACI_RS09655	1326.61	-0.207783	0.120877	-1.71897	0.0856203	0.33346
SACI_RS11020	2824.81	-0.217655	0.126512	-1.72044	0.0853531	0.33346
SACI_RS10590	1839.74	0.200328	0.116779	1.71544	0.086265	0.334729
rfc	1855.67	0.196508	0.114557	1.71538	0.0862754	0.334729
SACI_RS09800	215.371	0.359949	0.210111	1.71314	0.0866871	0.335685
SACI_RS02095	462.301	-0.265042	0.154914	-1.71089	0.0871007	0.336007
SACI_RS07885	313.476	0.30299	0.177046	1.71136	0.0870142	0.336007
SACI_RS06570	7303.05	0.166838	0.0976265	1.70894	0.0874622	0.336763
SACI_RS07375	14705.6	0.16376	0.0959312	1.70706	0.0878111	0.337467
SACI_RS06280	3117.28	0.17955	0.105262	1.70574	0.0880564	0.337771
SACI_RS01250	3230.69	-0.177967	0.104475	-1.70344	0.0884857	0.338779
SACI_RS07320	1185.58	-0.215589	0.126799	-1.70024	0.0890853	0.340045
SACI_RS09765	183.177	0.371847	0.218747	1.69989	0.0891509	0.340045
SACI_RS02560	94.0217	0.503086	0.296272	1.69806	0.0894969	0.340725
SACI_RS01230	417.81	0.283869	0.167528	1.69446	0.0901783	0.342677
SACI_RS09790	93.0839	0.533622	0.315331	1.69226	0.0905967	0.343625
SACI_RS02115	738.985	0.241627	0.143038	1.68925	0.0911722	0.344522
SACI_RS08155	107.2	-0.502192	0.29714	-1.69008	0.0910118	0.344522
SACI_RS03605	380.624	0.293875	0.174626	1.68289	0.0923972	0.347858
SACI_RS04300	3050.5	0.175925	0.104496	1.68356	0.0922677	0.347858
SACI_RS07155	693.241	-0.237191	0.141214	-1.67966	0.0930228	0.349566
SACI_RS02340	346.876	-0.289567	0.172663	-1.67707	0.0935292	0.350084
SACI_RS03580	202.583	-0.353751	0.211029	-1.67631	0.0936771	0.350084
SACI_RS06120	625.286	-0.242017	0.144374	-1.67631	0.0936772	0.350084
SACI_RS03710	1162.4	0.20758	0.123915	1.67518	0.0938998	0.350272
SACI_RS01320	305.069	0.300898	0.179765	1.67385	0.0941608	0.350602
SACI_RS01505	324.977	0.326706	0.196291	1.66439	0.0960337	0.356572
SACI_RS04010	2653.2	0.179113	0.107972	1.65888	0.0971397	0.356572
SACI_RS04085	364.752	-0.287396	0.172732	-1.66383	0.0961473	0.356572
SACI_RS04980	213.318	0.355597	0.214293	1.65939	0.0970368	0.356572
SACI_RS05170	429.165	-0.267669	0.161155	-1.66095	0.096724	0.356572
SACI_RS07895	796.935	-0.225043	0.135671	-1.65875	0.0971672	0.356572
SACI_RS09865	255.742	-0.330818	0.198924	-1.66304	0.0963051	0.356572
SACI_RS10890	5147.16	0.192614	0.116105	1.65897	0.0971217	0.356572
SACI_RS00650	1833.61	-0.186326	0.112774	-1.65222	0.0984904	0.359378
SACI_RS00725	2353.22	0.195733	0.118545	1.65112	0.0987135	0.359378
SACI_RS01795	1208.7	-0.199463	0.120993	-1.64855	0.0992395	0.359378
SACI_RS01950	349.399	0.298168	0.180351	1.65327	0.0982764	0.359378
SACI_RS05420	645.367	0.232207	0.140697	1.65041	0.0988593	0.359378
SACI_RS06565	8735.14	0.159169	0.0965773	1.6481	0.099332	0.359378
SACI_RS07850	1352.98	0.194821	0.118214	1.64803	0.0993461	0.359378
SACI_RS09490	150.331	-0.414762	0.250904	-1.65307	0.0983165	0.359378
SACI_RS10755	1142.4	0.242677	0.147469	1.64562	0.0998427	0.360533
SACI_RS06550	1414.75	0.198162	0.120535	1.64403	0.100171	0.361077
SACI_RS09425	328.758	-0.343306	0.209315	-1.64014	0.100975	0.363333
SACI_RS06515	4628.39	0.191922	0.117295	1.63624	0.10179	0.365616
SACI_RS07415	1544.67	0.19939	0.122144	1.63242	0.102592	0.367847
SACI_RS01095	775.155	-0.220617	0.135926	-1.62306	0.104576	0.374202
SACI_RS05350	2420.89	0.174247	0.107405	1.62233	0.104732	0.374202
SACI_RS08555	392.634	-0.267532	0.165169	-1.61975	0.105287	0.375523
SACI_RS07435	484.19	-0.292061	0.180495	-1.61811	0.105639	0.376118
SACI_RS00455	2558.81	-0.17183	0.106378	-1.61527	0.106252	0.37764
SACI_RS00025	820.298	-0.233609	0.145163	-1.60929	0.107553	0.380914
SACI_RS00815	834.171	0.222715	0.138465	1.60846	0.107735	0.380914
SACI_RS08785	283.145	-0.34567	0.214759	-1.60957	0.107492	0.380914
SACI_RS10690	110.28	-0.443277	0.276181	-1.60502	0.108489	0.382912
SACI_RS02660	1384.67	0.19313	0.120614	1.60122	0.109329	0.38521
SACI_RS03740	163.124	0.37138	0.232112	1.6	0.109598	0.385488
SACI_RS03160	1652.12	0.180706	0.113137	1.59722	0.110216	0.386586
SACI_RS10535	109.192	-0.44412	0.278116	-1.59689	0.11029	0.386586
SACI_RS00460	1531.84	-0.186352	0.116808	-1.59536	0.110631	0.387112
SACI_RS00045	1510.25	-0.201333	0.1264	-1.59283	0.111199	0.387443
SACI_RS00945	3367.06	-0.163775	0.10284	-1.59253	0.111265	0.387443
SACI_RS03215	108.566	-0.4623	0.290473	-1.59154	0.111488	0.387443
SACI_RS04160	648.268	-0.22238	0.139676	-1.59211	0.11136	0.387443
SACI_RS11095	176.443	0.366313	0.230372	1.59009	0.111815	0.387917
SACI_RS01995	172.746	-0.367814	0.231814	-1.58668	0.112586	0.389926
SACI_RS04715	396.659	-0.292169	0.184339	-1.58495	0.112977	0.390616
SACI_RS01935	394.721	0.267676	0.169006	1.58383	0.113233	0.390645
SACI_RS07460	255.1	-0.319894	0.202195	-1.58211	0.113625	0.390645
SACI_RS07545	90.4287	0.472657	0.298965	1.58098	0.113883	0.390645
SACI_RS11025	167.432	-0.398802	0.252003	-1.58253	0.113529	0.390645
Sac_sR3	164.682	-0.369458	0.23373	-1.5807	0.113946	0.390645
SACI_RS00360	161.757	-0.38385	0.24325	-1.57801	0.114564	0.391837
SACI_RS00610	138.572	0.398619	0.25269	1.57751	0.114679	0.391837
SACI_RS01760	6211.3	-0.210578	0.133729	-1.57466	0.115334	0.393412
SACI_RS01355	811.679	-0.219067	0.139437	-1.57108	0.116164	0.394656
SACI_RS03120	1097.74	-0.213484	0.135927	-1.57058	0.116281	0.394656
SACI_RS07540	238.879	0.319865	0.203644	1.57071	0.116251	0.394656
SACI_RS09725	199.425	-0.369761	0.235967	-1.567	0.117114	0.396821
SACI_RS01020	939.655	-0.212791	0.136036	-1.56422	0.117766	0.398365
SACI_RS04555	181.158	0.341882	0.219085	1.5605	0.118642	0.399998
SACI_RS10815	2499.09	0.196375	0.125774	1.56133	0.118446	0.399998
SACI_RS06855	74.1032	-0.527981	0.339052	-1.55723	0.119417	0.401945
SACI_RS09415	452.849	-0.250768	0.161228	-1.55537	0.119859	0.402766
SACI_RS01800	1762.56	0.174142	0.112161	1.55261	0.120517	0.404308
SACI_RS04040	180.022	-0.348946	0.225372	-1.54831	0.121548	0.406252
SACI_RS05855	4049.59	0.163867	0.105935	1.54687	0.121895	0.406252
SACI_RS06080	72.1221	-0.544482	0.351539	-1.54885	0.121417	0.406252
SACI_RS07405	989.105	0.230323	0.14886	1.54725	0.121804	0.406252
SACI_RS01765	969.406	-0.196379	0.12723	-1.5435	0.12271	0.408296
SACI_RS04075	327.139	0.278485	0.18057	1.54225	0.123013	0.408503
SACI_RS06430	345.766	0.267171	0.173309	1.54159	0.123174	0.408503
SACI_RS01475	218.471	-0.312064	0.202907	-1.53797	0.124057	0.410761
SACI_RS04745	2663.68	-0.175343	0.114271	-1.53445	0.12492	0.411528
SACI_RS07420	3187.52	0.1603	0.104559	1.5331	0.125251	0.411528
SACI_RS08310	681.207	-0.21572	0.140457	-1.53584	0.124579	0.411528
SACI_RS08835	1402.4	-0.18096	0.118051	-1.5329	0.1253	0.411528
SACI_RS11430	631.849	0.233722	0.152322	1.53439	0.124934	0.411528
SACI_RS02860	1982.72	0.177364	0.115994	1.52907	0.126246	0.413965
SACI_RS00645	1104.08	0.197085	0.129174	1.52574	0.127075	0.416012
SACI_RS01925	609.884	-0.22017	0.144678	-1.52179	0.128062	0.41857
SACI_RS03775	939.882	-0.195658	0.128738	-1.51982	0.128556	0.418747
SACI_RS04435	4615.26	0.153622	0.101033	1.52052	0.128381	0.418747
SACI_RS08140	579.18	0.252039	0.165912	1.51911	0.128734	0.418747
SACI_RS11510	671.353	-0.225595	0.148761	-1.51649	0.129394	0.420221
SACI_RS01330	1074.16	0.187098	0.123783	1.5115	0.130662	0.423662
SACI_RS02140	76.0599	-0.51289	0.340541	-1.5061	0.132041	0.427451
SACI_RS01805	2742.77	0.161917	0.107673	1.5038	0.132634	0.428008
SACI_RS09755	283.716	0.287761	0.191312	1.50415	0.132544	0.428008
SACI_RS07290	91.7576	0.443755	0.295371	1.50237	0.133003	0.428517
SACI_RS02175	2762.9	-0.161999	0.107946	-1.50074	0.133422	0.429187
SACI_RS01515	850.286	0.194535	0.130042	1.49594	0.134669	0.432515
SACI_RS03730	846.224	0.201449	0.134834	1.49405	0.135162	0.433413
SACI_RS05395	368.76	-0.249142	0.167425	-1.48808	0.136729	0.437059
SACI_RS06645	5238.96	-0.151895	0.102024	-1.48882	0.136535	0.437059
SACI_RS07905	470.355	0.22897	0.154357	1.48338	0.137974	0.440347
SACI_RS02370	267.49	-0.298409	0.201375	-1.48186	0.138378	0.440518
SACI_RS04835	472.462	-0.227629	0.153643	-1.48155	0.138461	0.440518
SACI_RS01730	386.099	0.260755	0.176307	1.47899	0.139144	0.440642
SACI_RS05030	538.313	0.222319	0.15048	1.47739	0.13957	0.440642
SACI_RS06115	796.478	-0.219603	0.148492	-1.47889	0.139171	0.440642
SACI_RS06695	432.017	-0.235588	0.159377	-1.47818	0.139359	0.440642
SACI_RS06860	206.765	-0.331246	0.224217	-1.47734	0.139584	0.440642
SACI_RS06350	458.42	0.237862	0.161713	1.47089	0.14132	0.445433
SACI_RS06880	817.081	0.193372	0.13173	1.46794	0.142121	0.447264
SACI_RS04390	845.228	-0.204225	0.139246	-1.46665	0.142472	0.447674
SACI_RS00530	862.638	-0.208008	0.142225	-1.46253	0.143596	0.449862
SACI_RS06310	7610.22	0.145468	0.0994667	1.46248	0.143611	0.449862
SACI_RS02765	2803.02	0.164114	0.112459	1.45932	0.144477	0.451187
SACI_RS03195	1642.03	0.169982	0.116447	1.45974	0.144362	0.451187
SACI_RS10580	1163.4	0.196054	0.134487	1.45779	0.144898	0.451806
SACI_RS02100	19680.5	-0.14444	0.0993336	-1.45409	0.14592	0.453835
SACI_RS04320	85.1383	0.441858	0.304264	1.45222	0.146441	0.453835
SACI_RS08085	257.712	-0.282775	0.19469	-1.45244	0.14638	0.453835
SACI_RS11695	2457.46	-0.16158	0.111265	-1.45222	0.146442	0.453835
SACI_RS00690	1333.27	0.175282	0.120906	1.44973	0.147133	0.45472
SACI_RS03095	125.263	-0.402622	0.27775	-1.44958	0.147174	0.45472
SACI_RS06725	282.565	-0.266691	0.184266	-1.44732	0.147808	0.455985
SACI_RS01670	128.962	-0.365322	0.252783	-1.4452	0.148402	0.457124
SACI_RS11330	935.276	0.196956	0.136422	1.44372	0.148816	0.457706
SACI_RS02170	106.256	-0.403205	0.279816	-1.44096	0.149595	0.459405
SACI_RS06025	2682.35	0.153369	0.106712	1.43722	0.150655	0.461965
SACI_RS07410	3112.51	0.166531	0.116046	1.43505	0.151274	0.463162
SACI_RS08670	1467.31	0.167123	0.116594	1.43338	0.151748	0.463915
SACI_RS00510	228.434	-0.287603	0.201084	-1.43026	0.152642	0.465249
SACI_RS02770	3305.54	0.172671	0.120699	1.43059	0.152548	0.465249
SACI_RS00375	3456.87	0.147499	0.103596	1.4238	0.154504	0.466792
SACI_RS05315	985.929	0.181474	0.127436	1.42404	0.154434	0.466792
SACI_RS05640	8493.68	0.160008	0.112356	1.42412	0.154413	0.466792
SACI_RS06060	86.1759	-0.431917	0.303161	-1.42471	0.15424	0.466792
SACI_RS06825	325.727	0.259398	0.182197	1.42373	0.154526	0.466792
SACI_RS07335	2823.14	0.158297	0.111079	1.42508	0.154133	0.466792
SACI_RS10565	813.881	0.188759	0.133005	1.41919	0.155844	0.470075
SACI_RS08160	168.301	0.32358	0.228596	1.41551	0.156919	0.472618
SACI_RS04325	452.501	0.232518	0.164399	1.41435	0.157258	0.472938
SACI_RS02465	574.798	-0.216763	0.153555	-1.41163	0.158059	0.474601
SACI_RS03750	1426.74	0.169319	0.120009	1.41089	0.158278	0.474601
SACI_RS08385	102.329	-0.399217	0.283548	-1.40794	0.15915	0.476512
SACI_RS10250	906.975	-0.184715	0.131428	-1.40545	0.159887	0.478016
SACI_RS06740	931.768	-0.189704	0.135073	-1.40446	0.160183	0.478196
SACI_RS09200	401.753	-0.23185	0.165176	-1.40366	0.160421	0.478205
SACI_RS09175	1021.89	-0.209191	0.149231	-1.4018	0.160975	0.479155
SACI_RS07160	1312.02	0.165337	0.118557	1.39457	0.163145	0.484902
SACI_RS11275	197.578	-0.30018	0.215475	-1.39311	0.163587	0.485506
SACI_RS03610	514.302	0.221973	0.159808	1.389	0.164833	0.488493
SACI_RS07400	2669.22	0.150173	0.108236	1.38746	0.165302	0.489168
SACI_RS06875	1235.59	0.165687	0.119713	1.38404	0.166346	0.490831
SACI_RS07365	407.542	-0.226401	0.163572	-1.3841	0.166326	0.490831
SACI_RS06380	434.428	-0.217692	0.157793	-1.3796	0.16771	0.494136
SACI_RS00545	100.852	-0.39993	0.290769	-1.37542	0.169002	0.496708
SACI_RS00855	488.056	-0.22214	0.161817	-1.37279	0.169819	0.496708
SACI_RS03875	307.725	0.254424	0.18514	1.37423	0.16937	0.496708
SACI_RS07200	384.791	0.23629	0.172315	1.37126	0.170293	0.496708
SACI_RS08940	5060.62	0.179991	0.130894	1.37509	0.169103	0.496708
SACI_RS10680	1048.48	-0.186685	0.136139	-1.37128	0.170288	0.496708
SACI_RS11585	189.31	-0.305958	0.222905	-1.37259	0.169879	0.496708
SACI_RS10520	1235.61	0.188855	0.138159	1.36694	0.171645	0.499935
SACI_RS04370	191.843	-0.293301	0.214837	-1.36523	0.172181	0.500779
SACI_RS01385	75.9934	-0.438141	0.321519	-1.36272	0.17297	0.501898
SACI_RS01650	1712.13	0.17509	0.128586	1.36165	0.173307	0.501898
SACI_RS05270	496.823	0.210492	0.154585	1.36166	0.173304	0.501898
SACI_RS01245	2354.77	-0.161458	0.118805	-1.35902	0.17414	0.503593
SACI_RS02840	212.868	0.282303	0.207846	1.35823	0.174389	0.503598
SACI_RS10645	429.039	-0.688651	0.507646	-1.35656	0.174921	0.504419
SACI_RS02695	350.704	0.235868	0.174209	1.35394	0.175756	0.506108
SACI_RS04830	513.9	0.212322	0.157372	1.34917	0.177281	0.50691
SACI_RS06620	607.355	0.197268	0.146186	1.34943	0.177198	0.50691
SACI_RS06915	243.677	-0.264786	0.195889	-1.35172	0.176466	0.50691
SACI_RS09940	275.387	-0.251938	0.186716	-1.34931	0.177237	0.50691
SACI_RS10910	170.203	-0.317349	0.235002	-1.35041	0.176885	0.50691
SACI_RS04090	4751.53	-0.141864	0.105279	-1.34751	0.177817	0.507727
SACI_RS03825	1559.59	0.167652	0.124698	1.34446	0.178799	0.509814
SACI_RS05225	72.7866	-0.440226	0.328803	-1.33888	0.180611	0.51423
SACI_RS05535	51778.3	-0.147522	0.110244	-1.33813	0.180853	0.51423
SACI_RS01190	1694.2	0.158973	0.118951	1.33646	0.181398	0.515058
SACI_RS10560	189.311	0.292921	0.219318	1.3356	0.18168	0.51514
SACI_RS02390	668.884	-0.206272	0.154576	-1.33444	0.18206	0.5155
SACI_RS06585	1551.39	0.153201	0.115096	1.33107	0.183167	0.517911
SACI_RS01415	2993.47	0.149607	0.112593	1.32874	0.183933	0.518389
SACI_RS05410	2280.26	0.145017	0.109172	1.32833	0.18407	0.518389
SACI_RS07245	649.861	0.187102	0.140865	1.32823	0.184101	0.518389
SACI_RS00015	4561.53	-0.147117	0.112314	-1.30988	0.190236	0.519485
SACI_RS00295	165.68	-0.296625	0.227574	-1.30342	0.192431	0.519485
SACI_RS01215	622.915	0.186205	0.142724	1.30465	0.192012	0.519485
SACI_RS01610	21948.8	0.150557	0.115368	1.30502	0.191887	0.519485
SACI_RS01825	3996.94	0.137911	0.104097	1.32483	0.185228	0.519485
SACI_RS01945	449.328	0.207589	0.159077	1.30496	0.191908	0.519485
SACI_RS02570	3709.44	-0.364307	0.279415	-1.30382	0.192295	0.519485
SACI_RS02915	2886.86	-0.148808	0.112737	-1.31996	0.186849	0.519485
SACI_RS02995	297.505	0.23986	0.182349	1.31539	0.188379	0.519485
SACI_RS03105	906.452	-0.194539	0.149269	-1.30328	0.19248	0.519485
SACI_RS03955	1051.75	-0.182586	0.139659	-1.30737	0.191088	0.519485
SACI_RS04550	379.524	0.216707	0.166348	1.30273	0.192667	0.519485
SACI_RS05020	337.301	0.233326	0.176131	1.32473	0.185259	0.519485
SACI_RS05055	86.7571	-0.402117	0.307682	-1.30692	0.191238	0.519485
SACI_RS05105	1716.48	0.150257	0.114989	1.30671	0.191312	0.519485
SACI_RS05135	998.779	-0.187958	0.143496	-1.30984	0.190249	0.519485
SACI_RS05500	782.683	0.178223	0.13514	1.3188	0.187235	0.519485
SACI_RS06370	373.589	0.22132	0.168823	1.31096	0.189872	0.519485
SACI_RS06605	936.981	0.175752	0.134787	1.30392	0.19226	0.519485
SACI_RS06675	1696.96	0.156048	0.118133	1.32095	0.186519	0.519485
SACI_RS06750	4101.2	0.145744	0.111694	1.30485	0.191944	0.519485
SACI_RS06840	3591.05	0.141279	0.107306	1.31661	0.18797	0.519485
SACI_RS06955	10597.9	0.129273	0.0977607	1.32234	0.186054	0.519485
SACI_RS07425	267.936	-0.246313	0.18815	-1.30913	0.190491	0.519485
SACI_RS07615	1818.75	0.162411	0.122718	1.32345	0.185686	0.519485
SACI_RS07775	1199.54	-0.161902	0.122778	-1.31865	0.187286	0.519485
SACI_RS08005	161.967	-0.304915	0.232088	-1.31379	0.188917	0.519485
SACI_RS09770	375.636	0.234233	0.177751	1.31775	0.187586	0.519485
SACI_RS10030	317.799	0.237123	0.181182	1.30876	0.190617	0.519485
SACI_RS10320	1518.66	-0.152749	0.115522	-1.32225	0.186086	0.519485
SACI_RS10365	394.075	0.215715	0.164303	1.3129	0.189215	0.519485
SACI_RS10595	125.331	-0.345926	0.2637	-1.31182	0.189582	0.519485
SACI_RS02855	209.735	-0.269119	0.206879	-1.30085	0.193309	0.520526
SACI_RS01480	84.6945	-0.398717	0.309039	-1.29018	0.196987	0.522593
SACI_RS02000	986.243	-0.163556	0.126517	-1.29276	0.196094	0.522593
SACI_RS02625	109.127	-0.358208	0.276654	-1.29479	0.195394	0.522593
SACI_RS04595	1408.74	0.151416	0.116921	1.29502	0.195312	0.522593
SACI_RS05470	2665.18	-0.145904	0.112842	-1.29299	0.196014	0.522593
SACI_RS05665	1242.32	0.157561	0.122171	1.28968	0.197161	0.522593
SACI_RS05945	476.748	-0.199635	0.154135	-1.2952	0.195252	0.522593
SACI_RS07060	1203.99	0.167942	0.129695	1.2949	0.195354	0.522593
SACI_RS07220	973.277	-0.167317	0.129171	-1.29531	0.195213	0.522593
SACI_RS10235	2752.35	0.142227	0.110081	1.29202	0.19635	0.522593
SACI_RS11305	1533.7	0.155717	0.120593	1.29126	0.196613	0.522593
SACI_RS11750	407.321	-0.210705	0.163322	-1.29012	0.19701	0.522593
SACI_RS10290	310.515	0.228917	0.177662	1.2885	0.197572	0.523
SACI_RS05310	2948.07	0.14026	0.109005	1.28673	0.198187	0.523945
SACI_RS11465	1349.66	-0.150478	0.117201	-1.28393	0.199167	0.525852
SACI_RS05465	5776.4	-0.139789	0.109056	-1.28181	0.199908	0.527124
SACI_RS07935	180.927	-0.29228	0.22824	-1.28059	0.200339	0.527578
SACI_RS03885	664.274	-0.181797	0.14235	-1.27711	0.201563	0.52874
SACI_RS05735	8061.45	0.127636	0.0998867	1.27781	0.201318	0.52874
SACI_RS07760	76.0258	-0.41015	0.321338	-1.27638	0.201821	0.52874
SACI_RS10795	4070.17	0.149151	0.1167	1.27807	0.201226	0.52874
SACI_RS10440	113.584	0.350255	0.27485	1.27435	0.202539	0.529939
SACI_RS01770	7713.17	-0.156262	0.122909	-1.27136	0.2036	0.53203
SACI_RS07685	677.625	0.180919	0.142455	1.27001	0.204081	0.532602
SACI_RS06920	2902.9	-0.138439	0.109253	-1.26713	0.205108	0.534075
SACI_RS10865	1341.47	-0.160186	0.126434	-1.26696	0.205171	0.534075
SACI_RS05320	881.334	-0.166419	0.131935	-1.26137	0.207174	0.5386
SACI_RS06710	900.612	-0.172313	0.13674	-1.26015	0.207614	0.538642
SACI_RS07255	2306.41	-0.152483	0.121031	-1.25986	0.20772	0.538642
SACI_RS01045	218.141	-0.270336	0.215776	-1.25285	0.210259	0.542089
SACI_RS01300	1198.77	0.155383	0.123878	1.25432	0.209725	0.542089
SACI_RS02430	100.337	0.35653	0.284365	1.25378	0.209924	0.542089
SACI_RS03130	263.646	-0.24629	0.196884	-1.25094	0.210955	0.542089
SACI_RS04875	1998.27	-0.147562	0.118113	-1.24932	0.211547	0.542089
SACI_RS05680	1342.84	0.152933	0.122168	1.25183	0.210633	0.542089
SACI_RS05930	221.72	-0.264689	0.210976	-1.25459	0.209627	0.542089
SACI_RS06600	382.785	-0.217534	0.174156	-1.24908	0.211637	0.542089
SACI_RS07210	1881.1	0.138799	0.111126	1.24903	0.211655	0.542089
SACI_RS08135	1082.99	0.158471	0.126893	1.24886	0.211716	0.542089
SACI_RS01790	510.691	-0.187924	0.150821	-1.246	0.212763	0.543974
SACI_RS03335	645.452	0.184478	0.148188	1.24489	0.213172	0.543974
SACI_RS06830	626.158	0.178445	0.143368	1.24467	0.213255	0.543974
SACI_RS09515	176.845	0.282251	0.227101	1.24285	0.213925	0.544316
SACI_RS09760	201.662	0.26362	0.212015	1.2434	0.213719	0.544316
SACI_RS01530	149.399	0.29717	0.239625	1.24014	0.214923	0.546173
SACI_RS06490	1553.92	0.142665	0.115109	1.23938	0.215204	0.546203
SACI_RS03420	166.234	-0.3116	0.251739	-1.23779	0.215795	0.546684
SACI_RS10550	219.135	0.251543	0.20328	1.23742	0.215931	0.546684
SACI_RS07485	537.741	0.186651	0.15102	1.23593	0.216484	0.547404
SACI_RS06960	5753.07	0.123992	0.100422	1.23471	0.21694	0.547613
SACI_RS10100	723.141	0.167245	0.135502	1.23426	0.217106	0.547613
SACI_RS00050	123.963	-0.320494	0.260347	-1.23102	0.218314	0.547745
SACI_RS03945	2331.8	-0.134791	0.109379	-1.23233	0.217826	0.547745
SACI_RS09055	85.0968	0.385163	0.313114	1.2301	0.218658	0.547745
SACI_RS09210	596.224	-0.180219	0.146544	-1.22979	0.218775	0.547745
SACI_RS09820	488.316	-0.2041	0.165791	-1.23107	0.218296	0.547745
SACI_RS11220	6849.81	-0.133644	0.108638	-1.23017	0.218632	0.547745
SACI_RS00070	534.769	0.185838	0.151306	1.22823	0.219362	0.548137
SACI_RS08660	1548.17	-0.144114	0.117363	-1.22794	0.219471	0.548137
SACI_RS02005	1408.93	-0.151859	0.123906	-1.22559	0.220352	0.548672
SACI_RS04385	68.4471	0.41638	0.340042	1.2245	0.220764	0.548672
SACI_RS06245	540.624	-0.181496	0.147998	-1.22634	0.220071	0.548672
SACI_RS10145	1159.55	-0.180623	0.147496	-1.2246	0.220727	0.548672
SACI_RS01080	141.581	-0.300474	0.246467	-1.21912	0.222798	0.551702
SACI_RS01645	4677.84	0.138356	0.113476	1.21925	0.222749	0.551702
SACI_RS09945	92.6347	0.360326	0.295227	1.2205	0.222275	0.551702
SACI_RS06655	175.699	0.275451	0.226507	1.21608	0.223953	0.553889
SACI_RS05155	4405.98	-0.125583	0.103409	-1.21443	0.224583	0.554771
SACI_RS08960	505.288	0.18231	0.150464	1.21165	0.225645	0.55672
SACI_RS00215	1840.15	-0.139037	0.11506	-1.20838	0.226899	0.559135
SACI_RS00180	388.784	-0.216314	0.179511	-1.20502	0.228195	0.561647
SACI_RS04125	2770.48	0.13367	0.11105	1.20369	0.228711	0.562236
SACI_RS02365	68.8946	-0.409085	0.340805	-1.20035	0.230004	0.564733
SACI_RS07915	228.389	-0.245492	0.204813	-1.19861	0.230678	0.565704
SACI_RS00035	326	0.218238	0.182273	1.19732	0.231184	0.56626
SACI_RS11685	90.9948	-0.3793	0.317319	-1.19533	0.23196	0.567478
SACI_RS03400	380.623	-0.203367	0.170622	-1.19192	0.233293	0.567811
SACI_RS03770	920.907	-0.153587	0.12886	-1.19188	0.233307	0.567811
SACI_RS04470	230.127	-0.256505	0.215131	-1.19232	0.233135	0.567811
SACI_RS05220	377.496	0.222321	0.186603	1.19141	0.233492	0.567811
SACI_RS09530	116.61	-0.319143	0.267763	-1.19189	0.233306	0.567811
SACI_RS05265	239.829	-0.239745	0.201663	-1.18884	0.234503	0.569164
SACI_RS09740	334.974	-0.213026	0.179229	-1.18857	0.234609	0.569164
SACI_RS04840	564.826	0.172519	0.145442	1.18617	0.235557	0.57055
SACI_RS05845	980.893	0.182329	0.153774	1.1857	0.235741	0.57055
SACI_RS10780	1292.92	0.150027	0.126854	1.18267	0.236939	0.572768
SACI_RS10630	441.314	-0.195173	0.165179	-1.18158	0.237371	0.57313
SACI_RS00985	849.442	-0.160539	0.13622	-1.17853	0.238587	0.574701
SACI_RS01720	433.75	0.199655	0.169354	1.17892	0.23843	0.574701
SACI_RS00310	498.699	-0.207635	0.176875	-1.17391	0.24043	0.578284
SACI_RS06635	1497.67	0.136736	0.116531	1.17338	0.240643	0.578284
SACI_RS01875	1483.61	-0.141967	0.121103	-1.17229	0.241081	0.57865
SACI_RS08070	1291.17	0.141947	0.121175	1.17142	0.241429	0.578803
SACI_RS01705	417.7	0.188568	0.161161	1.17006	0.241976	0.579432
SACI_RS07590	507.598	0.176739	0.151238	1.16862	0.242558	0.580141
SACI_RS01955	172.209	-0.260841	0.223345	-1.16788	0.242854	0.580166
SACI_RS01990	76.8548	-0.375959	0.322151	-1.16703	0.2432	0.580311
SACI_RS11060	2244.7	0.155499	0.133596	1.16396	0.244442	0.582591
SACI_RS02130	439.689	-0.203585	0.175665	-1.15894	0.246482	0.583544
SACI_RS05075	596.102	0.172486	0.148857	1.15874	0.246564	0.583544
SACI_RS08475	200.148	0.246396	0.212461	1.15972	0.246163	0.583544
SACI_RS08900	500.632	0.18746	0.161373	1.16166	0.245375	0.583544
SACI_RS09845	11076.5	0.145247	0.125262	1.15955	0.246233	0.583544
SACI_RS10770	784.326	-0.153972	0.132624	-1.16096	0.245658	0.583544
SACI_RS01445	155.069	-0.287907	0.249128	-1.15566	0.24782	0.585836
SACI_RS07390	327.505	0.221747	0.19221	1.15367	0.248636	0.586506
SACI_RS08055	83.2164	0.355487	0.308166	1.15356	0.248681	0.586506
SACI_RS04285	209.083	0.238331	0.206834	1.15228	0.249206	0.587065
SACI_RS00425	1019.01	0.147343	0.128126	1.14998	0.250151	0.588344
SACI_RS01440	611.186	-0.163159	0.141972	-1.14923	0.250459	0.588344
SACI_RS03525	156.352	0.271772	0.236629	1.14851	0.250757	0.588344
SACI_RS06030	144.357	-0.276841	0.241119	-1.14815	0.250907	0.588344
SACI_RS06800	5128.5	0.146349	0.12801	1.14326	0.25293	0.592341
SACI_RS09245	1326.47	0.151149	0.132282	1.14262	0.253194	0.592341
SACI_RS02495	246.499	0.234232	0.205196	1.1415	0.253661	0.59275
SACI_RS07230	748.708	0.193748	0.170211	1.13828	0.255004	0.595204
SACI_RS04120	1453.66	0.149168	0.131334	1.13579	0.256043	0.596944
SACI_RS02870	374.525	-0.191047	0.168377	-1.13464	0.256526	0.597386
SACI_RS09475	722.148	0.158781	0.140168	1.13279	0.257304	0.598511
SACI_RS04535	187.644	0.248107	0.219755	1.12902	0.25889	0.600826
SACI_RS11085	447.198	0.181428	0.16065	1.12934	0.258755	0.600826
SACI_RS04030	2273.67	-0.128684	0.114212	-1.12671	0.259866	0.602404
SACI_RS10045	66.0737	0.41856	0.37176	1.12589	0.260214	0.602523
SACI_RS09085	696.241	0.155483	0.138285	1.12437	0.260856	0.603322
SACI_RS01555	286.68	0.206678	0.184996	1.1172	0.263909	0.609689
SACI_RS08470	124.665	0.29245	0.261982	1.1163	0.264295	0.609888
SACI_RS08510	318.186	-0.19933	0.179141	-1.1127	0.265837	0.612751
SACI_RS02055	689.17	0.154238	0.139061	1.10914	0.267371	0.614198
SACI_RS02160	1873.37	-0.155174	0.139855	-1.10953	0.267201	0.614198
SACI_RS08630	826.033	-0.149638	0.134746	-1.11052	0.266773	0.614198
SACI_RS07990	265.058	0.20886	0.188542	1.10776	0.267964	0.614864
SACI_RS07440	3468.73	-0.138126	0.124865	-1.10621	0.268637	0.615715
SACI_RS04525	404.518	-0.18405	0.167137	-1.1012	0.270811	0.616528
SACI_RS06910	587.867	-0.169764	0.154114	-1.10155	0.270656	0.616528
SACI_RS07655	452.669	-0.181296	0.164297	-1.10347	0.269824	0.616528
SACI_RS08935	2716.3	-0.140253	0.127333	-1.10147	0.270693	0.616528
SACI_RS09355	457.816	0.175105	0.158923	1.10182	0.27054	0.616528
SACI_RS10305	651.164	0.160977	0.145781	1.10424	0.269491	0.616528
SACI_RS05085	574.651	-0.176024	0.16015	-1.09912	0.271717	0.617898
SACI_RS01195	1668.88	0.125458	0.114366	1.09698	0.272648	0.618832
SACI_RS09370	80.6416	-0.347419	0.316762	-1.09678	0.272737	0.618832
SACI_RS07175	2071.17	-0.13946	0.127237	-1.09606	0.273052	0.618857
SACI_RS01575	417.718	-0.177248	0.161881	-1.09492	0.27355	0.619295
SACI_RS07555	2825.07	-0.12234	0.111985	-1.09247	0.274629	0.621046
SACI_RS09480	206.577	-0.236827	0.217665	-1.08804	0.276579	0.624762
SACI_RS05650	114.16	-0.29818	0.274571	-1.08598	0.277487	0.626116
SACI_RS06685	1409.53	-0.130926	0.120837	-1.0835	0.278587	0.627207
SACI_RS10960	688.679	-0.185386	0.17105	-1.08382	0.278446	0.627207
SACI_RS11010	1345.68	0.13027	0.120451	1.08152	0.279466	0.628489
SACI_RS05625	832.369	-0.162718	0.150593	-1.08051	0.279914	0.6288
SACI_RS00080	282.751	-0.213928	0.198871	-1.07571	0.282056	0.632913
SACI_RS05400	286.438	-0.196485	0.182935	-1.07407	0.282791	0.633863
SACI_RS01100	1226.74	0.131389	0.122813	1.06983	0.284696	0.63603
SACI_RS03920	414.437	0.230388	0.215193	1.07061	0.284345	0.63603
SACI_RS09660	807.624	-0.150651	0.140775	-1.07015	0.284551	0.63603
SACI_RS10810	299.688	-0.194155	0.181717	-1.06845	0.285319	0.636722
SACI_RS09535	502.287	-0.161821	0.151594	-1.06746	0.285762	0.637011
SACI_RS08685	178.975	-0.244389	0.229319	-1.06572	0.286551	0.638071
SACI_RS10650	570.191	-0.485472	0.456025	-1.06457	0.287068	0.638523
SACI_RS05330	724.362	0.15577	0.146422	1.06384	0.287401	0.638563
SACI_RS03405	3890.78	0.107486	0.101326	1.06079	0.288784	0.639704
SACI_RS07830	430.762	0.169889	0.160178	1.06063	0.288858	0.639704
SACI_RS08505	345.917	-0.183155	0.172617	-1.06105	0.288668	0.639704
SACI_RS06220	426.999	0.169513	0.160395	1.05685	0.290582	0.642821
SACI_RS08420	1616.87	-0.134986	0.127859	-1.05575	0.291084	0.643233
SACI_RS09775	551.071	0.155081	0.147002	1.05496	0.291444	0.643329
SACI_RS01310	758.51	-0.143097	0.136126	-1.0512	0.293165	0.644956
SACI_RS02965	118.057	-0.277781	0.264278	-1.05109	0.293216	0.644956
SACI_RS04560	2634.29	-0.116053	0.110415	-1.05105	0.293234	0.644956
SACI_RS06050	399.502	-0.184764	0.175868	-1.05058	0.29345	0.644956
SACI_RS10855	205.644	-0.226384	0.215628	-1.04988	0.293773	0.644967
SACI_RS00920	407.407	-0.171753	0.16381	-1.04849	0.294414	0.645295
SACI_RS03280	766.754	0.141854	0.135334	1.04818	0.294557	0.645295
SACI_RS01635	2826.24	0.11524	0.110307	1.04472	0.296151	0.646346
SACI_RS05195	447.206	-0.184969	0.177083	-1.04453	0.296238	0.646346
SACI_RS05940	268.595	0.197144	0.188659	1.04497	0.296035	0.646346
SACI_RS10555	251.961	0.204077	0.195404	1.04438	0.296308	0.646346
SACI_RS07325	4659.32	0.107054	0.102633	1.04307	0.296916	0.646977
SACI_RS03520	73.7874	0.337502	0.324462	1.04019	0.298252	0.647805
SACI_RS03905	443.887	0.181965	0.174743	1.04133	0.29772	0.647805
SACI_RS09240	469.116	0.167545	0.160966	1.04087	0.297934	0.647805
SACI_RS06235	592.913	-0.175495	0.168842	-1.0394	0.298617	0.647907
SACI_RS03695	758.738	0.155382	0.149903	1.03655	0.299947	0.648715
SACI_RS04925	145.683	-0.26051	0.251204	-1.03705	0.299714	0.648715
SACI_RS10730	3076.92	0.151077	0.145637	1.03735	0.299571	0.648715
SACI_RS07315	648.846	0.171839	0.165926	1.03564	0.300372	0.648944
SACI_RS05585	90.3241	0.306123	0.296078	1.03393	0.301171	0.649979
SACI_RS04430	602.842	-0.154506	0.149783	-1.03153	0.302292	0.651708
SACI_RS04805	1226.84	0.124097	0.120473	1.03008	0.302972	0.65248
SACI_RS07755	460.451	0.160025	0.155455	1.0294	0.303293	0.65248
SACI_RS00210	179.288	-0.230904	0.224906	-1.02667	0.304577	0.653941
SACI_RS09025	3159.96	-0.109597	0.10683	-1.0259	0.304936	0.653941
SACI_RS10985	26567.7	0.100319	0.0977633	1.02615	0.304823	0.653941
SACI_RS09970	1215.64	0.123603	0.120692	1.02412	0.305778	0.655055
SACI_RS11300	87.0752	0.312837	0.305701	1.02334	0.306146	0.655152
SACI_RS02040	891.974	-0.152111	0.148968	-1.0211	0.307208	0.656733
SACI_RS04110	1423.17	-0.121541	0.119311	-1.01869	0.308351	0.657104
SACI_RS04155	364.539	-0.178248	0.174891	-1.0192	0.30811	0.657104
SACI_RS10415	559.523	0.162945	0.159927	1.01887	0.308264	0.657104
SACI_RS02395	221.893	-0.206153	0.202974	-1.01566	0.30979	0.659479
SACI_RS07820	500.001	0.159459	0.157219	1.01425	0.310465	0.660226
SACI_RS11480	2782.57	-0.121367	0.119811	-1.01299	0.311065	0.66081
SACI_RS01940	421.019	0.165232	0.163371	1.01139	0.311831	0.661544
SACI_RS04930	516.857	-0.153162	0.151509	-1.01091	0.312061	0.661544
SACI_RS09745	929.984	-0.129235	0.127991	-1.00972	0.312629	0.662057
SACI_RS04960	145984	0.112066	0.111155	1.00819	0.313362	0.662918
SACI_RS04675	3807.03	0.102812	0.102174	1.00625	0.314294	0.6642
SACI_RS10880	1992.2	-0.113909	0.113312	-1.00526	0.314769	0.664513
SACI_RS00480	827.166	-0.134953	0.134379	-1.00427	0.315247	0.664831
SACI_RS01070	317.02	-0.176938	0.176739	-1.00113	0.316766	0.666994
SACI_RS03340	166.475	-0.233907	0.233881	-1.00011	0.317257	0.666994
SACI_RS04305	320.928	-0.178263	0.1782	-1.00035	0.317139	0.666994
SACI_RS10115	175.66	0.223245	0.223387	0.999364	0.317618	0.667064
SACI_RS07565	1235.04	0.136966	0.137825	0.993767	0.320336	0.670694
SACI_RS09895	126.785	0.252701	0.254208	0.99407	0.320189	0.670694
SACI_RS11760	869.65	-0.175928	0.176936	-0.994304	0.320075	0.670694
SACI_RS08875	700.497	-0.138743	0.13975	-0.992791	0.320812	0.670999
SACI_RS01655	732.623	0.133923	0.135082	0.991417	0.321482	0.671251
SACI_RS03325	798.55	-0.134738	0.135936	-0.99119	0.321593	0.671251
SACI_RS00305	2622.78	0.107036	0.108783	0.983943	0.325144	0.67382
SACI_RS05530	3153.98	-0.102427	0.104057	-0.984329	0.324954	0.67382
SACI_RS07005	144.478	0.249767	0.253353	0.985844	0.324209	0.67382
SACI_RS08445	324.876	-0.18511	0.188061	-0.984313	0.324962	0.67382
SACI_RS08775	639.013	-0.145312	0.147536	-0.984926	0.32466	0.67382
SACI_RS09935	303.041	0.177999	0.180532	0.985968	0.324149	0.67382
Sac_sR5	86.1098	0.312786	0.317052	0.986545	0.323866	0.67382
SACI_RS11500	3553.87	-0.129255	0.131557	-0.982501	0.325853	0.674602
SACI_RS06735	556.759	0.145465	0.148173	0.981724	0.326236	0.674707
SACI_RS08485	78.1825	0.309792	0.315854	0.980807	0.326688	0.674956
SACI_RS00905	557.289	0.155932	0.159235	0.979258	0.327453	0.675163
SACI_RS09595	209.474	0.211336	0.215798	0.979324	0.32742	0.675163
SACI_RS02260	92.0228	0.289843	0.296362	0.978003	0.328073	0.675757
SACI_RS04425	434.347	-0.153867	0.157744	-0.975425	0.32935	0.67741
SACI_RS10980	2723.93	0.11159	0.114447	0.975038	0.329542	0.67741
SACI_RS05210	160.594	-0.22542	0.231866	-0.972197	0.330952	0.679057
SACI_RS05990	237.816	0.191587	0.197089	0.97208	0.331011	0.679057
SACI_RS05035	435.814	-0.168395	0.173849	-0.968628	0.332731	0.681211
SACI_RS10975	6237.42	0.10081	0.104047	0.968886	0.332602	0.681211
SACI_RS04275	599.357	-0.139546	0.144345	-0.966751	0.333669	0.682443
SACI_RS01690	809.409	0.130192	0.13506	0.963955	0.335069	0.683374
SACI_RS01830	700.36	0.132476	0.137735	0.961819	0.33614	0.683374
SACI_RS02725	6671.6	-0.0973558	0.101141	-0.962579	0.335759	0.683374
SACI_RS03820	10135.4	0.0942025	0.0979226	0.962011	0.336044	0.683374
SACI_RS04350	1686.97	-0.121934	0.126769	-0.961854	0.336123	0.683374
SACI_RS06085	14527.2	-0.114206	0.118445	-0.964208	0.334941	0.683374
SACI_RS02890	799.557	-0.128048	0.133465	-0.95941	0.337352	0.684563
SACI_RS06715	902.982	-0.130986	0.136541	-0.959317	0.337399	0.684563
SACI_RS08600	193.346	-0.210937	0.220634	-0.956049	0.339048	0.687222
SACI_RS07455	956.106	-0.121364	0.127416	-0.952505	0.340841	0.689482
SACI_RS10905	2536.2	0.103198	0.108284	0.953027	0.340577	0.689482
SACI_RS01570	619.954	-0.139042	0.146523	-0.948941	0.34265	0.692453
SACI_RS08415	41846.9	-0.108994	0.115128	-0.946724	0.34378	0.694046
SACI_RS00165	889.73	-0.121689	0.128741	-0.945224	0.344545	0.6949
SACI_RS02185	22783.3	-0.0974599	0.103189	-0.944476	0.344926	0.694947
SACI_RS05540	4593.23	-0.113584	0.120342	-0.94384	0.345251	0.694947
SACI_RS05480	162.08	0.218011	0.231653	0.941111	0.346648	0.697067
SACI_RS00790	2403.34	0.105898	0.112783	0.938956	0.347753	0.697672
SACI_RS02720	2378.6	0.10116	0.107794	0.938462	0.348007	0.697672
SACI_RS10395	296.63	0.175941	0.187549	0.938104	0.348191	0.697672
SACI_RS10675	450.485	0.155663	0.165979	0.93785	0.348321	0.697672
SACI_RS01135	302.693	0.178673	0.191686	0.932116	0.351277	0.701692
SACI_RS01775	978.225	-0.119481	0.128225	-0.931806	0.351437	0.701692
SACI_RS04130	896.072	-0.121255	0.130202	-0.93128	0.351709	0.701692
SACI_RS10060	778.591	-0.130297	0.139842	-0.931744	0.351469	0.701692
SACI_RS03975	230.294	0.222952	0.2401	0.92858	0.353107	0.703105
SACI_RS04740	633.4	0.133513	0.143783	0.928576	0.353109	0.703105
SACI_RS04950	2584.95	0.105958	0.114311	0.926922	0.353967	0.704124
SACI_RS10760	2496.4	0.105917	0.114539	0.92472	0.355112	0.705711
SACI_RS00595	274.989	-0.17309	0.187371	-0.923785	0.355598	0.705988
SACI_RS04055	3074.62	-0.105517	0.114438	-0.922041	0.356507	0.706564
SACI_RS10340	426.252	0.15058	0.163338	0.921894	0.356584	0.706564
SACI_RS07975	647.649	-0.133112	0.144512	-0.921117	0.356989	0.706679
SACI_RS03670	168.652	0.21491	0.233622	0.919902	0.357624	0.707246
SACI_RS06945	2875.92	0.0988122	0.107519	0.91902	0.358085	0.707471
SACI_RS07725	1159.03	0.297574	0.324076	0.91822	0.358504	0.70761
SACI_RS06035	167.666	0.210933	0.230115	0.916641	0.359331	0.708554
SACI_RS04015	7635.53	0.0942097	0.103212	0.912783	0.361357	0.711859
SACI_RS03470	655.473	0.145426	0.159842	0.909811	0.362922	0.713796
SACI_RS04070	126.643	0.233571	0.256945	0.909031	0.363334	0.713796
SACI_RS04800	373.363	0.165039	0.181578	0.908918	0.363393	0.713796
SACI_RS08315	135.305	-0.227308	0.25039	-0.907814	0.363976	0.714251
SACI_RS03270	3027.29	0.111025	0.122467	0.906578	0.36463	0.714427
SACI_RS07080	475.891	-0.143275	0.158201	-0.905652	0.36512	0.714427
SACI_RS10260	688.45	-0.140476	0.155064	-0.905922	0.364977	0.714427
SACI_RS01565	3461.01	0.0957878	0.106427	0.900033	0.368103	0.716865
SACI_RS04510	1131.94	-0.112499	0.124824	-0.901255	0.367453	0.716865
SACI_RS06535	800.321	-0.11934	0.132602	-0.899982	0.36813	0.716865
SACI_RS10210	140.496	0.221912	0.246425	0.900526	0.36784	0.716865
SACI_RS11030	112.091	-0.24889	0.276015	-0.901725	0.367203	0.716865
SACI_RS06150	330.707	0.161536	0.180231	0.896273	0.370107	0.720026
SACI_RS02865	21041.2	0.0848193	0.0948692	0.894066	0.371287	0.721492
SACI_RS11350	330.927	-0.155309	0.173814	-0.893536	0.37157	0.721492
SACI_RS08810	189.045	0.191662	0.214796	0.892299	0.372232	0.722088
SACI_RS02705	564.622	-0.132248	0.148502	-0.890545	0.373173	0.722468
SACI_RS03315	123.324	-0.23098	0.259335	-0.890663	0.37311	0.722468
SACI_RS09405	126.094	-0.233413	0.262472	-0.889285	0.37385	0.722468
SACI_RS09575	109.573	0.257065	0.288916	0.889758	0.373596	0.722468
SACI_RS00665	1535.26	-0.120549	0.135745	-0.888055	0.374511	0.722807
SACI_RS01205	957.868	0.111894	0.126878	0.881905	0.377828	0.722807
SACI_RS01340	1072.08	-0.113724	0.128707	-0.883587	0.376919	0.722807
SACI_RS03970	3478.06	0.101355	0.114469	0.885435	0.375922	0.722807
SACI_RS04230	6807.89	-0.10388	0.117769	-0.882065	0.377742	0.722807
SACI_RS04845	1157.98	-0.107758	0.121729	-0.885225	0.376035	0.722807
SACI_RS05850	255.159	-0.1703	0.192332	-0.885444	0.375917	0.722807
SACI_RS06095	561.002	0.132433	0.150201	0.881706	0.377936	0.722807
SACI_RS06795	155.552	-0.225282	0.254759	-0.884294	0.376538	0.722807
SACI_RS09615	772.794	-0.13152	0.148713	-0.884391	0.376485	0.722807
SACI_RS10075	995.346	-0.111362	0.125529	-0.887143	0.375002	0.722807
SACI_RS09665	484.357	-0.14183	0.161166	-0.880025	0.378846	0.723866
SACI_RS04590	810.135	0.117808	0.134019	0.879044	0.379377	0.724201
SACI_RS08280	79.5177	0.288625	0.328707	0.878064	0.379909	0.724536
SACI_RS09780	1769.61	0.120956	0.137978	0.876636	0.380685	0.725334
SACI_RS07065	1600.3	0.103582	0.118279	0.875743	0.38117	0.725578
SACI_RS02950	2676.71	0.100474	0.115286	0.871518	0.383471	0.729277
SACI_RS08110	142.464	-0.210489	0.242922	-0.866487	0.386223	0.733824
SACI_RS00500	882.162	-0.111004	0.129058	-0.860108	0.38973	0.735561
SACI_RS01525	509.734	0.13259	0.15407	0.860587	0.389466	0.735561
SACI_RS03860	3182.77	0.0889229	0.103452	0.85956	0.390032	0.735561
SACI_RS04340	906.578	-0.111886	0.129527	-0.863805	0.387695	0.735561
SACI_RS05785	18896	0.0836904	0.0973157	0.859989	0.389795	0.735561
SACI_RS07765	115.843	-0.231376	0.268299	-0.86238	0.388478	0.735561
SACI_RS11120	782.834	0.11837	0.137396	0.861529	0.388947	0.735561
SACI_RS11265	335.247	0.156219	0.181485	0.860782	0.389358	0.735561
SACI_RS04640	966.713	0.110855	0.129262	0.857604	0.391111	0.736913
SACI_RS01755	625.071	0.133678	0.156301	0.855261	0.392407	0.737986
SACI_RS07560	12225.9	-0.0842851	0.0984982	-0.855702	0.392162	0.737986
SACI_RS04575	194.887	-0.184394	0.216428	-0.85199	0.39422	0.739739
SACI_RS05095	140.4	-0.212741	0.249662	-0.852114	0.394151	0.739739
SACI_RS08760	594.153	0.13125	0.15412	0.85161	0.394431	0.739739
SACI_RS01465	432.456	0.135463	0.159466	0.849475	0.395617	0.740278
SACI_RS05560	201.332	0.18534	0.218458	0.848404	0.396213	0.740278
SACI_RS07745	347.67	-0.148542	0.17478	-0.849879	0.395392	0.740278
SACI_RS07785	1091.1	-0.105809	0.124655	-0.848814	0.395985	0.740278
SACI_RS08955	415.231	-0.135898	0.160292	-0.847819	0.396539	0.740278
SACI_RS00740	14279.5	-0.0810689	0.0959146	-0.845219	0.397989	0.741005
SACI_RS04270	495.164	0.129311	0.153002	0.845161	0.398021	0.741005
SACI_RS10575	358.445	-0.14845	0.175379	-0.846449	0.397302	0.741005
SACI_RS00600	388.89	0.142549	0.168831	0.84433	0.398485	0.74119
SACI_RS00430	1142.01	0.109	0.129978	0.838598	0.401695	0.744874
SACI_RS00505	68.8877	-0.28634	0.34349	-0.833618	0.404496	0.744874
SACI_RS01845	209.6	0.175619	0.210208	0.835453	0.403463	0.744874
SACI_RS03110	185.262	0.191951	0.229633	0.835906	0.403208	0.744874
SACI_RS05370	135.272	-0.210258	0.252145	-0.833879	0.404349	0.744874
SACI_RS07480	212.521	-0.176511	0.211088	-0.8362	0.403042	0.744874
SACI_RS08320	81.0451	-0.282782	0.337199	-0.838619	0.401683	0.744874
SACI_RS09020	2877.23	0.089918	0.107719	0.834747	0.40386	0.744874
SACI_RS09365	390.34	0.150541	0.180516	0.833947	0.404311	0.744874
SACI_RS10685	346.197	0.154166	0.184696	0.834698	0.403888	0.744874
SACI_RS11105	194.166	0.183186	0.219432	0.834821	0.403819	0.744874
SACI_RS08870	228.552	0.166485	0.200388	0.830813	0.406079	0.747112
SACI_RS07940	619.036	0.120192	0.145053	0.828609	0.407325	0.747457
SACI_RS08645	385.899	0.140117	0.169115	0.828532	0.407369	0.747457
SACI_RS08710	291.755	-0.152321	0.18363	-0.829502	0.40682	0.747457
SACI_RS07275	86.4219	0.255293	0.309055	0.826044	0.408779	0.749367
SACI_RS00800	1051.67	-0.112147	0.13623	-0.823215	0.410386	0.750171
SACI_RS02205	115.139	-0.222511	0.270686	-0.822025	0.411063	0.750171
SACI_RS03115	647.496	0.12146	0.147392	0.824056	0.409908	0.750171
SACI_RS05675	278.007	-0.161668	0.196636	-0.822168	0.410981	0.750171
SACI_RS05915	1663.94	0.0944892	0.114784	0.82319	0.4104	0.750171
SACI_RS11450	787.83	-0.118617	0.14442	-0.82133	0.411459	0.75022
SACI_RS02225	523.523	-0.122456	0.149599	-0.818566	0.413034	0.750706
SACI_RS04825	368.621	-0.144024	0.176149	-0.817625	0.413571	0.750706
SACI_RS04890	723.488	0.116007	0.141855	0.817782	0.413482	0.750706
SACI_RS07380	9724.64	0.0794726	0.0969756	0.819512	0.412495	0.750706
SACI_RS08530	2544.27	-0.0989118	0.12063	-0.819961	0.412238	0.750706
SACI_RS04810	599.308	0.117636	0.144514	0.814016	0.415636	0.751769
SACI_RS07710	5240.2	0.0878391	0.107689	0.815676	0.414685	0.751769
SACI_RS10020	170.881	-0.18805	0.230905	-0.814405	0.415413	0.751769
SACI_RS11370	502.126	0.128525	0.157871	0.814116	0.415579	0.751769
SACI_RS04885	559.486	-0.123236	0.152125	-0.810097	0.417885	0.755164
SACI_RS10610	243.947	-0.161759	0.19995	-0.808997	0.418517	0.755635
SACI_RS02895	3105.47	0.0894026	0.110617	0.808221	0.418963	0.755769
SACI_RS05300	1573.81	0.0969331	0.120317	0.805645	0.420448	0.756434
SACI_RS07680	100.055	0.22895	0.28377	0.806813	0.419774	0.756434
SACI_RS07970	439.589	-0.134048	0.166295	-0.806089	0.420192	0.756434
SACI_RS10155	77.6407	0.254818	0.316893	0.804115	0.42133	0.757352
SACI_RS02275	4128.69	-0.0846337	0.105534	-0.801958	0.422577	0.758828
SACI_RS08790	320.419	-0.14186	0.177014	-0.801404	0.422898	0.758828
SACI_RS00320	123.889	-0.208986	0.262175	-0.797125	0.425378	0.760971
SACI_RS07835	790.795	0.107854	0.135366	0.796761	0.42559	0.760971
SACI_RS09630	99.4884	0.226092	0.283427	0.797709	0.42504	0.760971
SACI_RS10195	247.771	-0.159305	0.199642	-0.797954	0.424897	0.760971
SACI_RS02060	3962.42	-0.0803557	0.101285	-0.793361	0.427567	0.761793
SACI_RS02410	251.178	0.162143	0.203977	0.794909	0.426667	0.761793
SACI_RS03040	4738.58	0.0801872	0.101233	0.792108	0.428298	0.761793
SACI_RS06405	627.467	0.12902	0.16261	0.793431	0.427527	0.761793
SACI_RS07385	2951.42	0.0838501	0.105823	0.792361	0.42815	0.761793
SACI_RS09230	1131.81	-0.102823	0.129791	-0.792214	0.428236	0.761793
SACI_RS03300	583.148	-0.123609	0.156286	-0.790914	0.428994	0.76193
SACI_RS04420	439.046	0.125842	0.159155	0.790685	0.429128	0.76193
SACI_RS11380	237.778	-0.157946	0.19992	-0.790049	0.429499	0.76193
SACI_RS05690	2797.99	-0.0888041	0.112547	-0.789041	0.430088	0.76231
Sac_52_sRNA	203.931	0.210334	0.26691	0.788031	0.430679	0.762691
SACI_RS00255	671.745	0.109381	0.139673	0.783121	0.433556	0.763774
SACI_RS00400	3088.58	0.0834756	0.107379	0.777396	0.436925	0.763774
SACI_RS00700	2285.56	0.0847897	0.108832	0.779089	0.435927	0.763774
SACI_RS00970	243.025	-0.153052	0.195041	-0.784717	0.432619	0.763774
SACI_RS03430	503.711	-0.122434	0.156966	-0.78	0.435391	0.763774
SACI_RS04215	144.711	0.188702	0.241428	0.781608	0.434445	0.763774
SACI_RS05705	868.653	-0.103307	0.132495	-0.779705	0.435564	0.763774
SACI_RS05980	234.216	-0.154168	0.19732	-0.78131	0.43462	0.763774
SACI_RS07585	419.409	0.128919	0.164675	0.782871	0.433703	0.763774
SACI_RS08150	267.308	0.147694	0.189921	0.777664	0.436767	0.763774
SACI_RS08815	206.017	0.169912	0.217898	0.779775	0.435523	0.763774
SACI_RS09060	98.6601	0.23759	0.305319	0.77817	0.436469	0.763774
SACI_RS09495	1556.76	-0.0906682	0.116096	-0.780977	0.434816	0.763774
SACI_RS10105	570.974	0.116875	0.148741	0.785762	0.432007	0.763774
SACI_RS10450	154.683	-0.181698	0.233456	-0.778298	0.436394	0.763774
SACI_RS00490	185.64	-0.176889	0.227842	-0.776367	0.437532	0.764178
SACI_RS08745	526.462	0.120484	0.155533	0.774651	0.438546	0.765291
SACI_RS09260	912.621	0.100717	0.130233	0.773362	0.439308	0.765963
SACI_RS01180	5168.46	-0.0768538	0.0996466	-0.771264	0.44055	0.76643
SACI_RS01910	289.792	0.145114	0.188095	0.77149	0.440417	0.76643
SACI_RS04380	2338.81	0.0862627	0.111884	0.771001	0.440706	0.76643
SACI_RS09750	899.19	-0.100689	0.130766	-0.769989	0.441306	0.766817
SACI_RS05425	132.061	0.193145	0.251989	0.766483	0.443389	0.769183
SACI_RS11325	781.583	-0.109506	0.142879	-0.766422	0.443425	0.769183
SACI_RS02220	1176.38	0.0926643	0.121163	0.76479	0.444397	0.770212
SACI_RS01685	693.894	0.105316	0.137832	0.76409	0.444814	0.770227
SACI_RS04705	698.239	0.105141	0.137823	0.762868	0.445542	0.770227
SACI_RS07150	94.776	-0.223297	0.292667	-0.762973	0.44548	0.770227
SACI_RS00390	1716.44	0.087506	0.115114	0.760171	0.447153	0.771699
SACI_RS01835	1197.75	0.0936795	0.123142	0.760744	0.44681	0.771699
SACI_RS02375	229.877	-0.151143	0.200755	-0.752871	0.451528	0.77727
SACI_RS03840	678.344	0.106669	0.141493	0.753882	0.45092	0.77727
SACI_RS09670	183.887	-0.168034	0.223179	-0.752913	0.451502	0.77727
SACI_RS06200	505.077	-0.117649	0.156666	-0.750952	0.452681	0.778597
SACI_RS11250	140.125	-0.184706	0.246514	-0.749269	0.453695	0.779681
SACI_RS02710	476.035	0.121641	0.163148	0.745587	0.455917	0.779994
SACI_RS05080	397.369	-0.121361	0.162868	-0.745152	0.45618	0.779994
SACI_RS08855	148.992	-0.182435	0.244748	-0.7454	0.45603	0.779994
SACI_RS09460	1086.42	-0.104812	0.140087	-0.748195	0.454342	0.779994
SACI_RS09550	443.701	0.119026	0.159274	0.747301	0.454882	0.779994
SACI_RS10915	131.591	-0.190141	0.25491	-0.745913	0.45572	0.779994
SACI_RS00830	974.62	0.0950608	0.127834	0.743627	0.457102	0.780259
SACI_RS04115	1191.79	-0.0909541	0.122264	-0.743916	0.456927	0.780259
SACI_RS06420	442.749	-0.128034	0.17243	-0.742526	0.457769	0.780741
SACI_RS00680	72.2031	-0.244073	0.329575	-0.740571	0.458954	0.781284
SACI_RS01120	254.821	0.142869	0.193717	0.737512	0.460811	0.781284
SACI_RS03185	326.176	-0.131177	0.176942	-0.741356	0.458478	0.781284
SACI_RS03815	1401.25	0.0880489	0.119411	0.737361	0.460903	0.781284
SACI_RS04820	103.126	0.20871	0.283351	0.736578	0.461379	0.781284
SACI_RS06255	224.032	0.152587	0.206685	0.738256	0.460359	0.781284
SACI_RS07720	617.015	0.304308	0.412788	0.737202	0.461	0.781284
SACI_RS10025	429.16	0.119157	0.161215	0.739116	0.459837	0.781284
SACI_RS10135	118.924	-0.192723	0.261743	-0.736304	0.461546	0.781284
SACI_RS01140	213.919	-0.165726	0.225666	-0.734387	0.462713	0.782608
SACI_RS06450	1781.31	0.0826417	0.11277	0.732833	0.46366	0.783171
SACI_RS10410	1986.52	-0.0831838	0.11355	-0.732577	0.463816	0.783171
SACI_RS01305	183.091	-0.161084	0.220344	-0.731055	0.464746	0.783289
SACI_RS03295	11587.8	0.0700187	0.0959243	0.729937	0.465429	0.783289
SACI_RS04630	1333.11	-0.0863433	0.118391	-0.729309	0.465813	0.783289
SACI_RS07490	1248.9	-0.0975897	0.133802	-0.729359	0.465782	0.783289
SACI_RS10295	189.687	-0.161901	0.221681	-0.730334	0.465186	0.783289
SACI_RS09010	1850.11	0.0822514	0.113216	0.726497	0.467534	0.785534
SACI_RS05900	3295.09	0.0835767	0.115146	0.725832	0.467942	0.78557
SACI_RS05775	273.2	-0.150983	0.209058	-0.722206	0.470168	0.788656
SACI_RS07815	695.93	0.106663	0.147835	0.721502	0.470601	0.788732
SACI_RS03505	77.3702	0.228869	0.317771	0.720233	0.471382	0.78939
SACI_RS01535	839.504	-0.106996	0.148714	-0.719478	0.471846	0.789517
SACI_RS00055	588.465	-0.10804	0.152165	-0.71002	0.477692	0.791674
SACI_RS00270	265.667	-0.134185	0.188182	-0.713058	0.47581	0.791674
SACI_RS01220	108.348	0.20186	0.28273	0.713968	0.475247	0.791674
SACI_RS01365	598.434	0.106965	0.150674	0.709913	0.477758	0.791674
SACI_RS04665	6468.81	0.0750415	0.105686	0.710039	0.47768	0.791674
SACI_RS05645	390.012	0.120468	0.169532	0.710596	0.477335	0.791674
SACI_RS05985	118.761	0.18716	0.263468	0.710369	0.477475	0.791674
SACI_RS06985	2618.96	0.0769841	0.108454	0.709832	0.477808	0.791674
SACI_RS07040	65.4607	-0.246496	0.345172	-0.714125	0.47515	0.791674
SACI_RS09050	324.864	-0.131812	0.184958	-0.712656	0.476059	0.791674
SACI_RS10705	343.924	-0.124057	0.173183	-0.716334	0.473785	0.791674
ubiA	1091.48	-0.0895262	0.125101	-0.71563	0.47422	0.791674
SACI_RS03250	2316.66	-0.101265	0.142909	-0.708597	0.478575	0.792298
SACI_RS00590	2690.93	-0.0748027	0.106112	-0.704944	0.480845	0.793473
SACI_RS01065	133.382	0.186056	0.263517	0.706049	0.480157	0.793473
SACI_RS04700	81.1628	-0.22238	0.315446	-0.70497	0.480829	0.793473
SACI_RS08115	515.645	0.106882	0.151559	0.705212	0.480679	0.793473
SACI_RS06090	1634.56	0.0797785	0.113446	0.703227	0.481914	0.794591
SACI_RS11315	4832.87	0.0731666	0.104337	0.701252	0.483146	0.795977
SACI_RS02385	1489.69	-0.085983	0.123499	-0.696226	0.486287	0.795992
SACI_RS03995	659.618	0.098156	0.140673	0.697761	0.485326	0.795992
SACI_RS04760	770.068	0.0941366	0.135076	0.696918	0.485854	0.795992
SACI_RS04935	1548.6	-0.0947816	0.135443	-0.699791	0.484058	0.795992
SACI_RS06125	875.23	-0.0905474	0.129891	-0.697103	0.485738	0.795992
SACI_RS07070	515.774	-0.108438	0.155458	-0.69754	0.485465	0.795992
SACI_RS09120	200.204	0.153205	0.2188	0.700204	0.4838	0.795992
SACI_RS10570	77.5241	0.220397	0.316513	0.696327	0.486224	0.795992
SACI_RS03935	541.128	0.270785	0.389417	0.695361	0.486829	0.796183
SACI_RS08080	108.864	0.194688	0.280463	0.694165	0.487579	0.796183
SACI_RS09225	439.358	0.109307	0.157326	0.694781	0.487192	0.796183
SACI_RS01965	248.971	0.132949	0.192756	0.689727	0.490366	0.796324
SACI_RS02605	375.197	-0.115645	0.167247	-0.691461	0.489276	0.796324
SACI_RS03310	1665.53	0.0825867	0.119737	0.689736	0.49036	0.796324
SACI_RS04080	945.075	-0.0979921	0.142134	-0.689434	0.49055	0.796324
SACI_RS04565	480.217	-0.107221	0.155012	-0.691696	0.489128	0.796324
SACI_RS07860	1405.96	-0.081052	0.117631	-0.689039	0.490799	0.796324
SACI_RS09430	107.84	0.189236	0.274154	0.690252	0.490036	0.796324
SACI_RS10425	307.326	-0.125652	0.18204	-0.690245	0.49004	0.796324
SACI_RS11135	3869.58	0.0718125	0.104327	0.68834	0.491239	0.796402
SACI_RS00115	1043.77	0.0852576	0.124474	0.684945	0.493379	0.797962
SACI_RS02380	346.853	-0.11883	0.173371	-0.685405	0.493089	0.797962
SACI_RS08215	121.064	-0.191422	0.279212	-0.68558	0.492978	0.797962
SACI_RS01895	1208.55	-0.0874028	0.128569	-0.67981	0.496625	0.800665
SACI_RS02350	70.9384	0.226136	0.332093	0.680941	0.495909	0.800665
SACI_RS10525	1180.6	0.0886914	0.130451	0.679883	0.496578	0.800665
SACI_RS11280	657.745	-0.102341	0.150136	-0.681657	0.495456	0.800665
SACI_RS00950	293.001	-0.128143	0.189012	-0.677963	0.497795	0.801915
SACI_RS05290	655.613	0.0953958	0.141051	0.676321	0.498837	0.801915
SACI_RS06100	1070.89	0.0831458	0.122979	0.676098	0.498978	0.801915
SACI_RS09850	7447.05	0.0854066	0.126151	0.67702	0.498393	0.801915
SACI_RS05490	175.101	-0.164132	0.243447	-0.6742	0.500184	0.803218
SACI_RS01325	493.205	0.101744	0.152792	0.665899	0.505476	0.808584
SACI_RS02315	170.035	0.150803	0.22655	0.665651	0.505634	0.808584
SACI_RS04660	18575.9	0.0639781	0.0957681	0.668052	0.5041	0.808584
SACI_RS07880	71.862	0.219154	0.328996	0.666131	0.505327	0.808584
SACI_RS08180	196.466	-0.146416	0.219814	-0.666093	0.505352	0.808584
SACI_RS09465	994.376	-0.0897153	0.134866	-0.665217	0.505912	0.808584
SACI_RS06775	11568.3	0.0721202	0.108555	0.664368	0.506455	0.808816
SACI_RS01015	1232.93	-0.0906968	0.137098	-0.661546	0.508262	0.810429
SACI_RS09505	978.517	0.0837948	0.126548	0.662158	0.50787	0.810429
SACI_RS01055	101.024	-0.187055	0.283932	-0.658802	0.510023	0.81201
ychF	750.986	0.0895041	0.135868	0.658756	0.510053	0.81201
SACI_RS08830	437.927	0.107606	0.16352	0.65806	0.510499	0.812086
SACI_RS05430	158.23	-0.152468	0.232126	-0.656836	0.511286	0.812201
SACI_RS08695	146.206	0.160863	0.245065	0.656409	0.511561	0.812201
SACI_RS10110	143.344	0.1587	0.24189	0.656084	0.51177	0.812201
SACI_RS00770	318.749	-0.121551	0.186042	-0.653354	0.513528	0.813861
SACI_RS04855	1210.99	0.0806488	0.123464	0.653215	0.513617	0.813861
SACI_RS03480	420.042	-0.135559	0.208264	-0.650897	0.515113	0.81434
SACI_RS05125	276.451	-0.121168	0.186159	-0.650884	0.515121	0.81434
SACI_RS08570	225.045	0.132645	0.203765	0.65097	0.515066	0.81434
SACI_RS04785	450.445	0.105416	0.162786	0.647576	0.517259	0.817085
SACI_RS03125	3307.48	-0.0673349	0.104567	-0.64394	0.519614	0.818282
SACI_RS03690	101.461	0.180985	0.280762	0.644622	0.519172	0.818282
SACI_RS04600	881.522	0.0835691	0.129907	0.6433	0.520029	0.818282
SACI_RS05870	1440.95	-0.0952489	0.147973	-0.64369	0.519777	0.818282
SACI_RS08825	148.92	-0.156268	0.24252	-0.644352	0.519347	0.818282
SACI_RS09015	1122.84	0.0858038	0.133625	0.642126	0.520791	0.818847
SACI_RS00120	118.745	0.169	0.26391	0.64037	0.521932	0.819373
SACI_RS01715	2252.6	0.0697833	0.10888	0.640917	0.521576	0.819373
SACI_RS06765	448.621	-0.101199	0.158348	-0.639095	0.522761	0.820041
SACI_RS03055	779.528	0.0848181	0.133372	0.63595	0.524809	0.820426
SACI_RS04185	541.719	0.0944048	0.148658	0.635046	0.525398	0.820426
SACI_RS05895	553.262	-0.0933126	0.146857	-0.635399	0.525168	0.820426
SACI_RS06240	126.706	-0.167955	0.264253	-0.635584	0.525047	0.820426
SACI_RS08165	225.86	-0.128095	0.201629	-0.635301	0.525232	0.820426
SACI_RS10310	512.315	0.0977445	0.154078	0.634382	0.525831	0.820426
SACI_RS11665	104.542	-0.181136	0.28537	-0.63474	0.525598	0.820426
SACI_RS00520	608.07	-0.0899304	0.142368	-0.631675	0.527599	0.821163
SACI_RS03990	330.472	0.110173	0.174496	0.631378	0.527793	0.821163
SACI_RS06975	255.451	-0.122901	0.194905	-0.630567	0.528323	0.821163
SACI_RS08720	154.944	-0.154368	0.244701	-0.630845	0.528142	0.821163
SACI_RS10400	327.628	-0.114253	0.180826	-0.631843	0.527489	0.821163
SACI_RS00660	105.772	-0.175325	0.279015	-0.628372	0.52976	0.822157
SACI_RS02145	220.852	-0.127364	0.202756	-0.628162	0.529898	0.822157
SACI_RS04645	591.495	-0.0901781	0.143773	-0.627227	0.53051	0.822157
SACI_RS08430	6199.92	-0.078119	0.124568	-0.62712	0.530581	0.822157
SACI_RS03290	8616.99	0.0602707	0.0963531	0.625519	0.53163	0.823157
SACI_RS03785	4903.73	-0.0625867	0.100248	-0.624316	0.53242	0.823752
SACI_RS05770	8587.11	0.0604412	0.0969788	0.623242	0.533126	0.824216
SACI_RS01640	2204.53	0.073217	0.118185	0.619513	0.535578	0.826253
SACI_RS03345	34447.6	0.0808389	0.130561	0.619165	0.535807	0.826253
SACI_RS03665	256.468	0.119924	0.193574	0.619524	0.535572	0.826253
SACI_RS07955	798.748	0.0860527	0.139071	0.618768	0.536069	0.826253
SACI_RS09255	750.651	-0.0880506	0.142594	-0.617492	0.536911	0.826924
SACI_RS00625	140.764	-0.155441	0.252193	-0.616357	0.537659	0.82745
SACI_RS08340	70.4096	-0.205625	0.334204	-0.615269	0.538377	0.827928
SACI_RS04045	517.463	-0.0972342	0.158884	-0.611981	0.54055	0.828903
SACI_RS07670	101.56	0.176269	0.287544	0.613014	0.539867	0.828903
SACI_RS10205	689.191	0.0840171	0.137318	0.611843	0.540642	0.828903
SACI_RS10335	587.305	0.0901294	0.146901	0.613537	0.539521	0.828903
SACI_RS10835	945.988	-0.082694	0.135339	-0.611015	0.541189	0.829117
SACI_RS00075	189.156	0.138532	0.227535	0.608837	0.542633	0.830702
SACI_RS00265	2216.37	0.0683475	0.112908	0.605339	0.544954	0.830978
SACI_RS03200	8034.8	-0.0588821	0.0970045	-0.607004	0.543848	0.830978
SACI_RS06155	554.433	0.0926926	0.152905	0.606208	0.544377	0.830978
SACI_RS06640	3131.04	-0.0653332	0.107895	-0.605524	0.544831	0.830978
SACI_RS09545	623.072	0.087464	0.144817	0.603963	0.545868	0.830978
SACI_RS09840	638.468	0.0857019	0.14191	0.603918	0.545898	0.830978
SACI_RS11035	1039	-0.0770255	0.127602	-0.603641	0.546083	0.830978
Sac_75_CRISPRArray1	6953.06	-0.0673885	0.111062	-0.606766	0.544006	0.830978
SACI_RS04460	200.646	-0.126831	0.210493	-0.602543	0.546813	0.831466
SACI_RS01150	432.995	0.0978878	0.163143	0.600013	0.548497	0.833309
SACI_RS04755	464.086	0.094218	0.157324	0.598878	0.549254	0.833309
SACI_RS11055	3025.65	-0.067087	0.111961	-0.599201	0.549039	0.833309
SACI_RS00145	192.432	0.127953	0.21483	0.595601	0.551442	0.83434
SACI_RS05575	635.591	-0.0884577	0.148568	-0.595401	0.551575	0.83434
SACI_RS08910	219.936	-0.132218	0.221655	-0.596505	0.550838	0.83434
SACI_RS10495	838.12	-0.107706	0.180889	-0.595425	0.55156	0.83434
SACI_RS06110	356.728	0.0999502	0.168888	0.591814	0.553975	0.8368
SACI_RS11355	2216.78	-0.0664692	0.112328	-0.59174	0.554025	0.8368
SACI_RS01560	135.276	0.149448	0.252943	0.590834	0.554632	0.836932
SACI_RS07945	3361.51	0.0637108	0.107915	0.590381	0.554935	0.836932
SACI_RS01075	196.153	-0.128681	0.218485	-0.588971	0.555881	0.837116
SACI_RS06940	111.368	-0.159832	0.271264	-0.589209	0.555721	0.837116
SACI_RS02635	1071.08	-0.0757326	0.128753	-0.588201	0.556397	0.837273
SACI_RS00440	282.826	0.110735	0.18855	0.587296	0.557005	0.837568
SACI_RS04965	222.98	-0.118252	0.201596	-0.58658	0.557486	0.837671
SACI_RS04505	1571.84	-0.0766857	0.130901	-0.58583	0.55799	0.837809
SACI_RS04375	2900.93	-0.0663768	0.113433	-0.585162	0.558439	0.837864
SACI_RS00465	74.9151	-0.194472	0.336076	-0.578655	0.562822	0.838601
SACI_RS01130	72.0959	0.192482	0.330209	0.582908	0.559955	0.838601
SACI_RS01680	625.272	0.0833161	0.144068	0.57831	0.563055	0.838601
SACI_RS04570	639.12	0.0828765	0.142498	0.581599	0.560837	0.838601
SACI_RS05810	1427.69	-0.18481	0.319087	-0.579185	0.562465	0.838601
SACI_RS06485	5114.21	0.0619356	0.107027	0.578693	0.562796	0.838601
SACI_RS07395	3236.59	-0.0637013	0.109824	-0.580028	0.561896	0.838601
SACI_RS08425	10563	-0.0655245	0.112892	-0.580419	0.561632	0.838601
SACI_RS09390	94.0312	-0.171403	0.296068	-0.57893	0.562636	0.838601
SACI_RS10255	211.383	0.124035	0.21368	0.58047	0.561598	0.838601
SACI_RS01550	878.375	-0.0815068	0.141388	-0.576478	0.564292	0.839647
SACI_RS06785	177.104	-0.129934	0.225561	-0.576048	0.564583	0.839647
SACI_RS04870	1270.85	0.068484	0.119261	0.574235	0.565809	0.839794
SACI_RS05860	1153.51	0.0861181	0.149905	0.574485	0.565639	0.839794
SACI_RS05880	80.7468	-0.186191	0.324654	-0.573506	0.566302	0.839794
SACI_RS08780	506.777	-0.100102	0.174559	-0.573459	0.566334	0.839794
SACI_RS08435	4819.05	0.0606823	0.105978	0.572591	0.566922	0.840052
SACI_RS00110	1357.38	0.0703727	0.123411	0.57023	0.568522	0.840292
SACI_RS02910	1888.89	-0.0721671	0.126304	-0.571376	0.567745	0.840292
SACI_RS03450	950.421	-0.247145	0.433368	-0.570289	0.568482	0.840292
SACI_RS04145	350.843	0.102322	0.179539	0.569913	0.568737	0.840292
SACI_RS02265	79.2868	-0.181415	0.321235	-0.564743	0.572249	0.841645
SACI_RS03100	625.415	-0.0798524	0.140942	-0.566563	0.571011	0.841645
SACI_RS03930	376.305	0.233022	0.413386	0.563691	0.572965	0.841645
SACI_RS05795	1131.9	0.077995	0.13815	0.564568	0.572368	0.841645
SACI_RS07105	1465.02	-0.0685079	0.121408	-0.564276	0.572566	0.841645
SACI_RS08400	1004.37	0.0770157	0.136252	0.565246	0.571906	0.841645
SACI_RS08990	604.809	-0.0822649	0.14591	-0.563806	0.572886	0.841645
SACI_RS09785	442.591	-0.0986637	0.174572	-0.565174	0.571955	0.841645
SACI_RS00630	1352.23	-0.0721465	0.128757	-0.560331	0.575254	0.843886
SACI_RS07495	3491.36	-0.0573741	0.102522	-0.559625	0.575735	0.843886
SACI_RS09700	131.028	-0.144573	0.258162	-0.560009	0.575473	0.843886
SACI_RS05120	468.515	-0.0860376	0.154116	-0.558266	0.576663	0.844082
SACI_RS05635	1692.86	0.068689	0.123052	0.558212	0.5767	0.844082
SACI_RS04475	183.149	0.142106	0.255106	0.557046	0.577496	0.84464
SACI_RS07185	550.957	-0.0811524	0.146326	-0.554601	0.579167	0.846476
SACI_RS07115	137.978	-0.137284	0.24786	-0.553876	0.579663	0.84651
SACI_RS11070	1414.99	-0.0686977	0.124149	-0.55335	0.580024	0.84651
SACI_RS05335	152.45	0.130173	0.235887	0.551844	0.581055	0.847407
SACI_RS04410	191.468	0.122167	0.221702	0.551042	0.581605	0.847418
SACI_RS04520	333.283	0.0973176	0.176743	0.550616	0.581897	0.847418
SACI_RS01260	1221.85	0.0733647	0.133618	0.549062	0.582963	0.848364
SACI_RS08965	193.25	0.117658	0.215565	0.54581	0.585196	0.851004
SACI_RS07260	1602.33	0.0654417	0.120066	0.545048	0.585721	0.851158
SACI_RS00275	242.962	0.106617	0.197558	0.539674	0.589422	0.852051
SACI_RS01725	397.861	0.110397	0.203905	0.541413	0.588223	0.852051
SACI_RS02600	320.442	-0.101077	0.186893	-0.54083	0.588625	0.852051
SACI_RS03985	3577.2	0.0595486	0.11067	0.538073	0.590526	0.852051
SACI_RS04355	1172	-0.0661273	0.122749	-0.538721	0.59008	0.852051
SACI_RS04895	612.015	-0.0774483	0.143101	-0.541214	0.58836	0.852051
SACI_RS05385	230.5	0.112822	0.208556	0.540967	0.58853	0.852051
SACI_RS08455	106.536	-0.149108	0.275052	-0.542109	0.587744	0.852051
SACI_RS11075	202.414	0.113843	0.211507	0.538246	0.590407	0.852051
SACI_RS11445	332.562	0.0934107	0.172965	0.540055	0.589159	0.852051
SACI_RS04445	4275.7	0.0574057	0.107274	0.53513	0.59256	0.853169
SACI_RS10160	353.651	0.104214	0.194366	0.536173	0.591839	0.853169
SACI_RS11390	864377	-0.0647598	0.1209	-0.535646	0.592203	0.853169
SACI_RS05755	1127.05	-0.0661095	0.123908	-0.533535	0.593663	0.853549
SACI_RS09125	407.758	0.0900492	0.168619	0.534038	0.593315	0.853549
SACI_RS03630	158.347	0.132968	0.249808	0.532282	0.594531	0.854192
SACI_RS03140	2791.77	0.0589315	0.111135	0.530269	0.595925	0.85559
SACI_RS01160	156.661	-0.124405	0.234998	-0.529386	0.596538	0.855866
SACI_RS01695	155.774	-0.123926	0.235343	-0.526575	0.598488	0.857454
SACI_RS03865	363.84	-0.0961546	0.182468	-0.526966	0.598217	0.857454
SACI_RS03080	153.905	0.136941	0.260498	0.525691	0.599103	0.85773
SACI_RS01700	90.5147	-0.161481	0.308678	-0.523135	0.60088	0.859669
SACI_RS02900	3174.82	-0.0570878	0.109558	-0.521076	0.602314	0.859904
SACI_RS05555	3433.3	0.0609672	0.116966	0.52124	0.6022	0.859904
SACI_RS10900	932.806	0.0695112	0.133348	0.521277	0.602174	0.859904
SACI_RS04345	2070.25	-0.0587998	0.113432	-0.518368	0.604202	0.861994
SACI_RS05060	1123.13	-0.066144	0.128198	-0.51595	0.605889	0.863534
SACI_RS10175	69.4658	-0.172342	0.334252	-0.515605	0.60613	0.863534
SACI_RS03485	134.679	0.134571	0.263133	0.511419	0.609058	0.86649
SACI_RS08805	676.46	0.0707053	0.138186	0.511667	0.608884	0.86649
SACI_RS03855	303.15	-0.0928881	0.182017	-0.510326	0.609823	0.866804
SACI_RS09265	458.452	0.0812498	0.159349	0.509887	0.610131	0.866804
SACI_RS00980	704.925	-0.0754767	0.150017	-0.503122	0.614878	0.867868
SACI_RS01815	601.609	-0.0744477	0.14743	-0.504969	0.613581	0.867868
SACI_RS02065	560.246	-0.0736282	0.145998	-0.50431	0.614044	0.867868
SACI_RS03360	1432.21	0.0593305	0.117829	0.503529	0.614592	0.867868
SACI_RS04880	306.999	-0.09274	0.184286	-0.503239	0.614796	0.867868
SACI_RS06140	122.789	-0.133325	0.265198	-0.502737	0.615149	0.867868
SACI_RS06610	1072.29	0.0625362	0.123705	0.505528	0.613188	0.867868
SACI_RS08245	523.844	0.0788513	0.156578	0.503592	0.614548	0.867868
SACI_RS08275	108.853	0.142615	0.282803	0.504289	0.614058	0.867868
SACI_RS10040	1583.72	0.0657053	0.130315	0.504203	0.614119	0.867868
SACI_RS02035	80.3983	-0.160726	0.32029	-0.501815	0.615798	0.868098
SACI_RS03595	1144.66	0.0688923	0.13743	0.501292	0.616166	0.868098
SACI_RS02670	761.039	0.0666237	0.13439	0.495748	0.620072	0.869157
SACI_RS04220	999.899	0.0642292	0.129488	0.496024	0.619877	0.869157
SACI_RS05920	644.308	-0.0767658	0.154956	-0.495403	0.620316	0.869157
SACI_RS07280	69.9424	-0.166256	0.33562	-0.495371	0.620338	0.869157
SACI_RS08105	309.681	-0.0906506	0.181536	-0.499353	0.617531	0.869157
SACI_RS09135	315.29	0.0893569	0.180349	0.495467	0.62027	0.869157
SACI_RS09570	347.176	0.0947027	0.190246	0.497791	0.618631	0.869157
SACI_RS09580	170.076	-0.114829	0.2303	-0.498609	0.618055	0.869157
SACI_RS02020	294.031	0.0912606	0.185239	0.492665	0.622249	0.870036
SACI_RS02280	1685.27	0.0567388	0.114985	0.493443	0.621699	0.870036
SACI_RS02665	307.761	0.0894999	0.181463	0.493214	0.621861	0.870036
SACI_RS00355	435.324	-0.0759611	0.158191	-0.480185	0.631096	0.870333
SACI_RS00565	254.48	-0.0940685	0.192146	-0.489569	0.624439	0.870333
SACI_RS00615	431.551	0.0790945	0.162757	0.485967	0.62699	0.870333
SACI_RS01810	171.519	-0.110327	0.22503	-0.490276	0.623939	0.870333
SACI_RS02150	1995.16	-0.0562981	0.117808	-0.47788	0.632736	0.870333
SACI_RS02230	69.9871	0.165094	0.338302	0.488008	0.625545	0.870333
SACI_RS02415	419.642	0.0908808	0.188959	0.480955	0.630548	0.870333
SACI_RS02655	404.271	-0.0794521	0.16378	-0.485114	0.627596	0.870333
SACI_RS03030	437.869	0.0782895	0.161271	0.485453	0.627355	0.870333
SACI_RS03265	898.921	-0.0716175	0.148047	-0.483749	0.628564	0.870333
SACI_RS04035	213.505	0.100227	0.205448	0.487845	0.62566	0.870333
SACI_RS05655	295.904	-0.102788	0.209069	-0.491646	0.62297	0.870333
SACI_RS05965	1383.27	-0.0580215	0.118372	-0.490161	0.62402	0.870333
SACI_RS06020	312.36	-0.0932574	0.193857	-0.481064	0.630471	0.870333
SACI_RS06145	225.78	-0.0965354	0.201872	-0.478202	0.632507	0.870333
SACI_RS07145	169.314	-0.110924	0.228302	-0.485866	0.627062	0.870333
SACI_RS08195	68.5648	-0.163586	0.341704	-0.478735	0.632127	0.870333
SACI_RS08500	902.177	-0.0630793	0.130397	-0.48375	0.628564	0.870333
SACI_RS08880	323.132	-0.0895478	0.187212	-0.478323	0.63242	0.870333
SACI_RS09395	88.2357	0.143411	0.298874	0.479836	0.631344	0.870333
SACI_RS10695	128.858	-0.127419	0.261884	-0.486547	0.62658	0.870333
SACI_RS10870	79.4481	-0.154099	0.319978	-0.481594	0.630094	0.870333
SACI_RS11240	351.981	-0.0825916	0.172798	-0.477967	0.632674	0.870333
SACI_RS11520	74.8152	-0.154277	0.322247	-0.478755	0.632113	0.870333
SACI_RS00160	219.032	-0.109147	0.228774	-0.477093	0.633296	0.870514
SACI_RS01460	2076.85	0.0543192	0.114126	0.475957	0.634105	0.871038
SACI_RS00020	160.599	-0.108732	0.229666	-0.473435	0.635903	0.871418
SACI_RS00620	5293.72	-0.0469494	0.0992768	-0.472914	0.636275	0.871418
SACI_RS02640	541.46	-0.0695391	0.147445	-0.471627	0.637193	0.871418
SACI_RS03370	876.158	0.0626391	0.134285	0.466465	0.640883	0.871418
SACI_RS04415	601.676	-0.0672027	0.144049	-0.466526	0.640839	0.871418
SACI_RS04440	991.344	-0.0603869	0.129521	-0.466234	0.641048	0.871418
SACI_RS04710	11134.9	-0.0452705	0.0958663	-0.472225	0.636766	0.871418
SACI_RS04975	2316.36	0.0514099	0.110196	0.46653	0.640836	0.871418
SACI_RS05050	78.5541	-0.148622	0.318037	-0.46731	0.640278	0.871418
SACI_RS05390	624.433	-0.0745567	0.158703	-0.469788	0.638506	0.871418
SACI_RS05440	339.783	0.0814302	0.171717	0.474211	0.63535	0.871418
SACI_RS06435	2606.91	0.0497101	0.106195	0.468103	0.639711	0.871418
SACI_RS07215	1930.09	-0.052346	0.111367	-0.47003	0.638334	0.871418
SACI_RS08325	2571.88	-0.0500137	0.107416	-0.465608	0.641496	0.871418
SACI_RS09710	138.029	-0.117102	0.248321	-0.471575	0.63723	0.871418
SACI_RS10095	5112.61	-0.0583038	0.12426	-0.469208	0.638921	0.871418
SACI_RS11615	80.7111	-0.153348	0.329521	-0.465367	0.641669	0.871418
SACI_RS03425	627.145	-0.0675808	0.145475	-0.464553	0.642251	0.871627
SACI_RS07475	1182.28	-0.0689326	0.149004	-0.462623	0.643635	0.872922
SACI_RS03915	228.565	0.107171	0.233669	0.458644	0.64649	0.875626
SACI_RS10140	128.142	0.120253	0.261853	0.459239	0.646062	0.875626
SACI_RS06615	722.924	-0.0644574	0.141342	-0.456039	0.648362	0.877576
SACI_RS10615	447.644	0.0781387	0.171663	0.455186	0.648975	0.877822
SACI_RS07090	181.702	0.101083	0.222729	0.453837	0.649946	0.878551
SACI_RS06130	207.099	-0.0941906	0.208753	-0.451205	0.651842	0.880528
SACI_RS00535	298.023	-0.0845175	0.190403	-0.443888	0.657123	0.880711
SACI_RS01210	151.497	-0.104369	0.235739	-0.442731	0.65796	0.880711
SACI_RS02070	1506.25	0.0514991	0.115267	0.44678	0.655034	0.880711
SACI_RS03015	118.655	-0.117724	0.263373	-0.446987	0.654884	0.880711
SACI_RS03490	843.501	0.0649408	0.145945	0.444968	0.656343	0.880711
SACI_RS05780	864.794	0.0586132	0.131591	0.445421	0.656016	0.880711
SACI_RS07340	504.208	0.079415	0.179424	0.442612	0.658047	0.880711
SACI_RS08120	84.6988	0.140122	0.316935	0.442117	0.658405	0.880711
SACI_RS08190	2527.15	-0.0498842	0.110861	-0.449973	0.65273	0.880711
SACI_RS08920	1995.64	0.048812	0.110306	0.442516	0.658116	0.880711
SACI_RS09400	175.033	0.102407	0.231681	0.442019	0.658475	0.880711
SACI_RS09590	171.838	0.101555	0.229018	0.443436	0.65745	0.880711
SACI_RS09600	549.525	-0.0680096	0.153757	-0.442318	0.658259	0.880711
SACI_RS10800	191.525	-0.104247	0.23474	-0.444094	0.656975	0.880711
SACI_RS11090	2382.2	0.0501954	0.113352	0.442828	0.65789	0.880711
SACI_RS10740	223.711	-0.0951505	0.215913	-0.440689	0.659438	0.88084
SACI_RS11165	5677.7	0.0461086	0.104581	0.440887	0.659295	0.88084
SACI_RS00005	2643.7	-0.0459884	0.105474	-0.436015	0.662826	0.88162
SACI_RS01890	4505.84	-0.0470932	0.108385	-0.4345	0.663925	0.88162
SACI_RS03890	2665.41	0.0477825	0.109795	0.435195	0.663421	0.88162
SACI_RS03950	234.502	0.0858126	0.197454	0.434594	0.663857	0.88162
SACI_RS04105	428.17	-0.071059	0.16286	-0.43632	0.662605	0.88162
SACI_RS06180	427.556	-0.0705216	0.160961	-0.438129	0.661293	0.88162
SACI_RS08230	155.396	0.103218	0.236551	0.436346	0.662586	0.88162
SACI_RS08465	66.6736	-0.150053	0.341665	-0.439182	0.66053	0.88162
SACI_RS09815	82.0976	0.140339	0.320521	0.437847	0.661497	0.88162
SACI_RS03800	115.449	-0.115039	0.265782	-0.432833	0.665136	0.882075
SACI_RS05805	835.17	0.0599967	0.138492	0.433213	0.66486	0.882075
SACI_RS07025	2868.84	-0.0497061	0.115082	-0.431918	0.665801	0.882381
SACI_RS00010	367.222	0.0734755	0.170807	0.430167	0.667074	0.882443
SACI_RS00315	196.152	0.0989757	0.230799	0.42884	0.66804	0.882443
SACI_RS02715	231.272	-0.0888724	0.207435	-0.428435	0.668335	0.882443
SACI_RS06595	790.484	-0.063141	0.147108	-0.429214	0.667767	0.882443
SACI_RS10420	1766.71	0.05028	0.116906	0.43009	0.66713	0.882443
SACI_RS10820	839.558	-0.066293	0.155007	-0.427678	0.668885	0.882443
SACI_RS11730	358.807	-0.0772045	0.180326	-0.428139	0.66855	0.882443
SACI_RS05885	85.4797	-0.140291	0.328601	-0.426935	0.669427	0.882584
SACI_RS07095	157.731	0.100655	0.236108	0.426309	0.669883	0.882613
SACI_RS11310	1820.02	-0.0499036	0.117283	-0.425497	0.670475	0.882821
SACI_RS07795	297.308	0.0777713	0.183715	0.423326	0.672057	0.884332
SACI_RS01040	83.1907	-0.130857	0.310277	-0.421741	0.673214	0.885281
SACI_RS02085	1186.11	0.0537188	0.127561	0.421121	0.673667	0.885304
SACI_RS01740	483.207	-0.0760186	0.181292	-0.419316	0.674985	0.886463
SACI_RS02235	131.675	-0.105651	0.252792	-0.417935	0.675994	0.887215
SACI_RS01060	137.213	-0.103333	0.248283	-0.416192	0.67727	0.888316
SACI_RS05905	114.237	0.110181	0.265967	0.414264	0.678681	0.888606
SACI_RS11385	72066.3	-0.0482856	0.116323	-0.415098	0.67807	0.888606
SACI_RS11440	152.35	0.100512	0.242724	0.414098	0.678802	0.888606
SACI_RS04695	288.263	-0.0786108	0.190754	-0.412105	0.680262	0.888644
SACI_RS07120	163.103	-0.0987538	0.239885	-0.411672	0.68058	0.888644
SACI_RS08560	899.434	-0.0575698	0.139527	-0.412606	0.679895	0.888644
SACI_RS09585	300.227	0.0787802	0.190644	0.413233	0.679436	0.888644
SACI_RS05185	627.998	0.0583226	0.142431	0.409479	0.682188	0.890173
SACI_RS05145	309.933	-0.0760385	0.18692	-0.406797	0.684157	0.892169
SACI_RS01495	10793.6	0.0422679	0.104775	0.403417	0.686641	0.893314
SACI_RS02955	357.901	0.0693151	0.172452	0.40194	0.687728	0.893314
SACI_RS04190	252.271	-0.077524	0.192882	-0.401924	0.68774	0.893314
SACI_RS04265	177.773	-0.0889458	0.222202	-0.400293	0.688941	0.893314
SACI_RS05040	204.225	-0.0851601	0.210528	-0.404508	0.685839	0.893314
SACI_RS05180	587.284	-0.0644755	0.160316	-0.402176	0.687554	0.893314
SACI_RS05240	2148.72	-0.0451185	0.112901	-0.39963	0.689429	0.893314
SACI_RS06195	553.069	-0.0598176	0.149677	-0.399644	0.689419	0.893314
SACI_RS11270	166.811	-0.0909504	0.2275	-0.399781	0.689318	0.893314
SACI_RS11460	67.4636	-0.137222	0.341971	-0.401267	0.688224	0.893314
SACI_RS02615	398.093	0.0649882	0.165224	0.393335	0.694072	0.894209
SACI_RS02960	69.3196	-0.136585	0.344683	-0.396262	0.691911	0.894209
SACI_RS04450	640.623	-0.0567129	0.142656	-0.397552	0.690961	0.894209
SACI_RS05205	169.053	0.0923775	0.232942	0.396568	0.691686	0.894209
SACI_RS05415	110.387	0.112366	0.286032	0.392846	0.694434	0.894209
SACI_RS05865	216.449	0.0852588	0.215152	0.396273	0.691903	0.894209
SACI_RS05950	261.542	0.0775854	0.196242	0.395356	0.69258	0.894209
SACI_RS07010	255.219	0.0759674	0.192867	0.393886	0.693665	0.894209
SACI_RS09190	349.128	0.0720802	0.182823	0.394263	0.693387	0.894209
SACI_RS11115	1029.78	-0.0490093	0.124791	-0.392731	0.694518	0.894209
SACI_RS02165	216.307	-0.0810274	0.207249	-0.390967	0.695821	0.89532
SACI_RS03440	557.271	-0.0593643	0.15223	-0.389966	0.696562	0.895705
SACI_RS04180	127.884	-0.108581	0.279747	-0.388139	0.697913	0.896876
SACI_RS02905	1581.31	0.0451758	0.116794	0.386799	0.698905	0.897303
SACI_RS04610	442.061	-0.069106	0.178801	-0.386498	0.699128	0.897303
SACI_RS07020	1105.69	-0.0509667	0.132113	-0.385782	0.699658	0.897416
SACI_RS00860	472.847	-0.0592734	0.154001	-0.384888	0.70032	0.897699
SACI_RS05295	723.361	-0.0556637	0.145064	-0.383717	0.701188	0.898246
SACI_RS00325	576.402	0.0550363	0.144386	0.381174	0.703074	0.900094
SACI_RS03350	246.725	-0.0739459	0.194635	-0.379922	0.704004	0.90015
SACI_RS11160	8363.74	-0.0373573	0.0983239	-0.379941	0.703989	0.90015
SACI_RS00330	323.298	0.0665351	0.18083	0.367943	0.712916	0.900222
SACI_RS00345	6729.66	0.0367738	0.0985092	0.373304	0.708922	0.900222
SACI_RS00370	3268.4	0.0394785	0.104826	0.376609	0.706464	0.900222
SACI_RS01370	754.227	-0.0510898	0.135615	-0.376728	0.706376	0.900222
SACI_RS02155	103.489	0.118772	0.315209	0.376803	0.70632	0.900222
SACI_RS02455	1705.21	-0.0439381	0.116706	-0.376485	0.706556	0.900222
SACI_RS02930	563.695	0.0552491	0.149452	0.369677	0.711623	0.900222
SACI_RS02980	1880.68	-0.0427617	0.116106	-0.368299	0.71265	0.900222
SACI_RS03680	3937.37	0.0384208	0.102891	0.373411	0.708842	0.900222
SACI_RS05090	414.46	-0.0605437	0.163865	-0.369473	0.711775	0.900222
SACI_RS05365	4745.77	0.0383412	0.102834	0.372847	0.709262	0.900222
SACI_RS06780	4320.28	0.0388502	0.104431	0.372019	0.709879	0.900222
SACI_RS06965	3514	0.0384258	0.104105	0.369106	0.712049	0.900222
SACI_RS07225	9929.58	-0.035482	0.0957987	-0.370381	0.711099	0.900222
SACI_RS07350	325.95	0.0663892	0.178984	0.370922	0.710695	0.900222
SACI_RS07430	2161.3	-0.0431285	0.114927	-0.375269	0.707461	0.900222
SACI_RS08255	923.124	-0.0507264	0.135009	-0.375727	0.70712	0.900222
SACI_RS08265	192.777	-0.0865611	0.228665	-0.37855	0.705022	0.900222
SACI_RS09115	1100.65	0.0467974	0.12561	0.37256	0.709476	0.900222
SACI_RS10355	304.773	0.0689905	0.184337	0.374262	0.70821	0.900222
SACI_RS04515	375.701	0.0649763	0.176947	0.367208	0.713464	0.900355
SACI_RS01345	4391.61	0.0530268	0.145492	0.364466	0.71551	0.900493
SACI_RS01960	97.3277	-0.104281	0.285835	-0.36483	0.715238	0.900493
SACI_RS02090	811.536	-0.0489434	0.134425	-0.364094	0.715788	0.900493
SACI_RS03190	375.889	-0.0605327	0.165706	-0.365302	0.714886	0.900493
SACI_RS06790	1822.07	-0.0415917	0.114203	-0.364191	0.715715	0.900493
SACI_RS07950	489.03	0.0591463	0.163633	0.361457	0.717758	0.902413
SACI_RS07665	286.573	0.065862	0.183004	0.359895	0.718926	0.903323
SACI_RS09695	156.073	0.0840775	0.234414	0.358671	0.719842	0.903515
tynA	168.825	-0.0818471	0.228303	-0.358501	0.719968	0.903515
SACI_RS02120	224.333	-0.0741218	0.207839	-0.356631	0.721368	0.904562
SACI_RS05835	509.909	0.0535408	0.150312	0.356198	0.721692	0.904562
SACI_RS02405	924.463	-0.0473362	0.133406	-0.354827	0.722719	0.905291
SACI_RS04465	149.024	-0.0870753	0.246093	-0.353831	0.723465	0.905668
SACI_RS00910	148.519	0.0886108	0.253739	0.34922	0.726924	0.90626
SACI_RS02200	129.641	-0.0883517	0.253491	-0.348539	0.727435	0.90626
SACI_RS02540	140.301	-0.0855261	0.246288	-0.34726	0.728396	0.90626
SACI_RS03475	500.441	0.058003	0.166308	0.348767	0.727264	0.90626
SACI_RS04625	251.03	0.0680818	0.195873	0.347581	0.728155	0.90626
SACI_RS06650	1695.11	-0.042966	0.12276	-0.350001	0.726338	0.90626
SACI_RS08050	296.366	0.0649748	0.186946	0.347559	0.728171	0.90626
SACI_RS08655	207.197	-0.0744126	0.214209	-0.347384	0.728303	0.90626
SACI_RS09045	176.895	0.0800428	0.227811	0.351356	0.725321	0.90626
SACI_RS09170	1870.26	0.0420737	0.120546	0.349025	0.72707	0.90626
SACI_RS07100	586.31	0.0534005	0.154051	0.346642	0.72886	0.906283
SACI_RS00995	1625.65	-0.0418928	0.122291	-0.342568	0.731923	0.908425
SACI_RS02885	184.275	-0.0754022	0.219554	-0.343434	0.731272	0.908425
SACI_RS10540	71.7601	0.11282	0.328813	0.343113	0.731513	0.908425
SACI_RS08260	111.928	-0.0950234	0.278489	-0.34121	0.732945	0.909139
SACI_RS00420	460.736	0.0584845	0.172696	0.338656	0.734869	0.909148
SACI_RS01295	1009.15	-0.043066	0.126837	-0.339538	0.734204	0.909148
SACI_RS03530	77.191	0.107535	0.318493	0.337638	0.735636	0.909148
SACI_RS05445	994.657	-0.0470829	0.139322	-0.337943	0.735406	0.909148
SACI_RS07360	10543.7	0.0324953	0.0961776	0.337868	0.735463	0.909148
SACI_RS10120	275.977	0.0729032	0.214859	0.339307	0.734378	0.909148
SACI_RS10265	1059.71	-0.0414586	0.123238	-0.336411	0.736561	0.909185
tfb	3126.2	0.0435763	0.129518	0.33645	0.736531	0.909185
SACI_RS09145	301.854	-0.0615177	0.184059	-0.334228	0.738207	0.910112
SACI_RS10385	73.6331	0.108802	0.325079	0.334694	0.737856	0.910112
SACI_RS04970	376.191	-0.0571637	0.171367	-0.333575	0.7387	0.910168
SACI_RS07995	234.486	0.0697941	0.209606	0.332978	0.739151	0.910172
SACI_RS00040	373.258	-0.0586528	0.176939	-0.331486	0.740277	0.911007
SACI_RS00930	1417.07	0.0407252	0.123248	0.330434	0.741072	0.911135
SACI_RS02610	481.353	-0.0514715	0.155927	-0.330099	0.741325	0.911135
SACI_RS08450	1490.63	0.0380619	0.11549	0.329569	0.741726	0.911135
SACI_RS04945	4150.04	0.0340855	0.104292	0.326827	0.743798	0.912028
SACI_RS06270	2125.06	0.036376	0.111036	0.327605	0.74321	0.912028
SACI_RS10285	132.338	-0.0845621	0.258578	-0.327028	0.743647	0.912028
SACI_RS05255	3057.61	0.0358936	0.110498	0.324833	0.745307	0.912442
SACI_RS08675	1037.86	-0.0433838	0.133516	-0.324934	0.745231	0.912442
Sac_49_antisenseRNA	68.858	-0.113926	0.35097	-0.324602	0.745482	0.912442
SACI_RS01850	923.961	0.0414064	0.12935	0.32011	0.748885	0.913098
SACI_RS03045	941.87	-0.0409823	0.12757	-0.321253	0.748019	0.913098
SACI_RS04910	855.193	0.0414691	0.130177	0.31856	0.75006	0.913098
SACI_RS05975	248.088	0.0637032	0.197513	0.322527	0.747053	0.913098
SACI_RS06930	330.626	-0.0604683	0.189564	-0.318987	0.749737	0.913098
SACI_RS07310	628.53	0.0488401	0.152816	0.319601	0.749271	0.913098
SACI_RS07890	646.488	0.0450397	0.140139	0.321394	0.747912	0.913098
SACI_RS09860	11539.3	-0.04237	0.132872	-0.318879	0.749819	0.913098
SACI_RS11455	308.68	0.0587359	0.182827	0.321264	0.74801	0.913098
SACI_RS00170	120.774	-0.0848943	0.267433	-0.317442	0.750908	0.913326
SACI_RS08865	692.533	0.0472004	0.149057	0.316659	0.751502	0.913326
SACI_RS09565	75.0268	-0.101788	0.321567	-0.316536	0.751596	0.913326
SACI_RS00175	390.645	-0.0517516	0.165982	-0.311791	0.7552	0.916793
SACI_RS00405	597.228	-0.0550022	0.176868	-0.310979	0.755817	0.916793
SACI_RS10220	256.109	0.0592405	0.190849	0.310405	0.756253	0.916793
SACI_RS11285	1068.54	-0.040376	0.129782	-0.311107	0.75572	0.916793
SACI_RS03395	842.739	-0.040109	0.131095	-0.305955	0.759639	0.917948
SACI_RS03465	91.6981	0.0930476	0.301797	0.308312	0.757845	0.917948
SACI_RS06295	112.033	0.0826497	0.270457	0.305593	0.759915	0.917948
SACI_RS06300	4490.73	0.0326433	0.106535	0.306408	0.759294	0.917948
SACI_RS06545	1766.48	0.0351138	0.114635	0.306309	0.759369	0.917948
SACI_RS10325	1937.83	0.0348192	0.113164	0.307688	0.75832	0.917948
SACI_RS07500	178.613	0.0691437	0.228317	0.302841	0.762011	0.919933
SACI_RS08905	191.987	0.0657039	0.217545	0.302025	0.762633	0.920138
SACI_RS08330	1054.36	-0.0379286	0.126015	-0.300984	0.763427	0.92055
SACI_RS01905	270.371	-0.0568214	0.189179	-0.300358	0.763904	0.920579
SACI_RS00840	3748.09	-0.0304818	0.101827	-0.299348	0.764675	0.920962
SACI_RS01710	1252.91	0.0376567	0.126138	0.298537	0.765294	0.921162
SACI_RS00555	267.856	-0.0567603	0.190662	-0.2977	0.765932	0.921384
SACI_RS09220	311.867	-0.0533147	0.179518	-0.296988	0.766476	0.921494
SACI_RS00835	1968.65	-0.0338629	0.114528	-0.295674	0.767479	0.922155
SACI_RS06625	1189.99	-0.0384278	0.130255	-0.295021	0.767978	0.922209
SACI_RS02685	122.099	-0.0812782	0.278561	-0.291778	0.770456	0.923548
SACI_RS04495	193.932	-0.0662643	0.226734	-0.292256	0.770091	0.923548
SACI_RS10455	580.831	0.0438014	0.149817	0.292367	0.770006	0.923548
SACI_RS00640	1010.98	0.0365663	0.125643	0.291034	0.771026	0.923686
SACI_RS00925	570.893	-0.0439104	0.154112	-0.284926	0.775701	0.923951
SACI_RS03980	2184.09	-0.0316291	0.109677	-0.288385	0.773052	0.923951
SACI_RS05740	411.174	0.0470046	0.162282	0.289648	0.772086	0.923951
SACI_RS06665	1674.75	0.0321667	0.112942	0.284808	0.775791	0.923951
SACI_RS07165	822.468	0.0393568	0.137884	0.285434	0.775311	0.923951
SACI_RS08300	12953.6	-0.0919795	0.319653	-0.287748	0.77354	0.923951
SACI_RS08820	596.102	0.0414826	0.144508	0.287061	0.774066	0.923951
SACI_RS09975	952.275	0.0382925	0.132321	0.289392	0.772282	0.923951
SACI_RS10330	95.4076	0.0841923	0.295121	0.285281	0.775429	0.923951
SACI_RS10665	67.3421	-0.0974548	0.339475	-0.287075	0.774055	0.923951
SACI_RS05215	89.6255	-0.0855674	0.302636	-0.282741	0.777376	0.92436
SACI_RS05955	1066.56	-0.0386704	0.136751	-0.282779	0.777346	0.92436
SACI_RS11290	112.899	-0.0765016	0.270726	-0.28258	0.777499	0.92436
SACI_RS01350	13948	-0.0268229	0.0952173	-0.281702	0.778172	0.924619
SACI_RS02025	8851.73	-0.0307898	0.109537	-0.28109	0.778641	0.924636
SACI_RS08460	1009.52	0.0352684	0.126178	0.279513	0.779852	0.925315
SACI_RS11190	103.544	0.0802726	0.287552	0.279159	0.780123	0.925315
SACI_RS01165	1428.52	0.0362369	0.130588	0.277491	0.781403	0.92577
SACI_RS04770	6066.94	0.0305008	0.109924	0.277473	0.781417	0.92577
SACI_RS00760	166.713	0.0680095	0.245785	0.276703	0.782008	0.925931
SACI_RS06980	2499.3	0.0304299	0.110971	0.274214	0.78392	0.927654
SACI_RS01745	1788.85	-0.0326309	0.120432	-0.270949	0.78643	0.929302
SACI_RS05875	244.299	0.0547603	0.202798	0.270025	0.787141	0.929302
SACI_RS08170	510.421	-0.0422229	0.15579	-0.271024	0.786372	0.929302
SACI_RS11425	789.741	0.0369453	0.136547	0.270569	0.786722	0.929302
SACI_RS10470	321.216	0.0490267	0.184141	0.266246	0.79005	0.932195
SACI_RS10885	576.423	-0.0387075	0.145734	-0.265603	0.790545	0.932238
SACI_RS04225	1424.34	0.0344424	0.130355	0.26422	0.79161	0.932609
SACI_RS11360	989.133	0.0412364	0.156196	0.264004	0.791777	0.932609
SACI_RS02585	1177.1	-0.0359664	0.137058	-0.262418	0.792999	0.93264
SACI_RS03155	1390.54	0.0372262	0.141985	0.262184	0.793179	0.93264
SACI_RS10845	179.272	-0.0656719	0.250293	-0.26238	0.793028	0.93264
SACI_RS00485	137.93	0.0637999	0.247757	0.257511	0.796785	0.933078
SACI_RS03060	3449.69	0.027895	0.107378	0.259782	0.795032	0.933078
SACI_RS03830	108.382	-0.0779603	0.299457	-0.260339	0.794602	0.933078
SACI_RS06330	108.106	0.0717078	0.27622	0.259604	0.795169	0.933078
SACI_RS06495	4023.8	-0.0272964	0.106236	-0.256941	0.797224	0.933078
SACI_RS09315	77.3128	0.082211	0.319324	0.257453	0.796829	0.933078
SACI_RS10280	629.936	0.0370424	0.14379	0.257614	0.796705	0.933078
SACI_RS10390	637.828	-0.0404581	0.156572	-0.258399	0.796099	0.933078
SACI_RS00220	258.581	-0.0517836	0.204629	-0.253061	0.800221	0.934212
SACI_RS00350	2100.24	0.0319086	0.127326	0.250606	0.802119	0.934212
SACI_RS01335	428.485	-0.0468575	0.184856	-0.253481	0.799897	0.934212
SACI_RS02180	1392.16	0.0299182	0.119626	0.250097	0.802512	0.934212
SACI_RS03050	1652.76	-0.0291055	0.115519	-0.251955	0.801076	0.934212
SACI_RS03645	425.663	-0.0404367	0.160487	-0.251963	0.80107	0.934212
SACI_RS03675	802.746	0.0356247	0.141443	0.251867	0.801144	0.934212
SACI_RS04235	346.793	0.0450695	0.181763	0.247958	0.804167	0.934212
SACI_RS05545	6509.01	-0.0278057	0.11148	-0.249422	0.803034	0.934212
SACI_RS07445	173.78	0.0579562	0.231573	0.250272	0.802377	0.934212
SACI_RS10765	692.949	-0.0355548	0.142816	-0.248955	0.803396	0.934212
SACI_RS11640	98.5343	-0.0716964	0.286702	-0.250073	0.802531	0.934212
SACI_RS11675	184.322	-0.0543252	0.219008	-0.248051	0.804095	0.934212
SACI_RS03810	156.552	-0.0581397	0.235316	-0.247071	0.804853	0.934476
SACI_RS00250	768.969	-0.033219	0.13586	-0.244508	0.806837	0.934879
SACI_RS00730	218.151	0.0522758	0.216661	0.241279	0.809339	0.934879
SACI_RS05495	173.736	0.0546409	0.226365	0.241384	0.809257	0.934879
SACI_RS07690	473.609	0.0404555	0.165417	0.244567	0.806792	0.934879
SACI_RS08860	359.579	0.0422197	0.173355	0.243544	0.807584	0.934879
SACI_RS09035	180.807	-0.0541216	0.224114	-0.241491	0.809175	0.934879
SACI_RS09140	2277.61	-0.0263801	0.10897	-0.242086	0.808714	0.934879
SACI_RS09435	92.0236	0.0714541	0.29436	0.242744	0.808204	0.934879
pyrG	4099.45	0.0246898	0.102222	0.241531	0.809144	0.934879
SACI_RS03895	1039.53	0.0301986	0.125943	0.23978	0.810501	0.935689
SACI_RS01125	936.144	0.0311124	0.130246	0.238874	0.811203	0.935968
SACI_RS06460	444.667	-0.0377619	0.158996	-0.237502	0.812267	0.936664
SACI_RS04200	236.515	0.0467849	0.200899	0.232877	0.815857	0.937613
SACI_RS06630	398.027	0.0389226	0.165579	0.235069	0.814155	0.937613
SACI_RS10050	191.835	0.0547247	0.233222	0.234646	0.814483	0.937613
SACI_RS10345	123.975	0.0614019	0.263653	0.232889	0.815847	0.937613
SACI_RS10745	97.8084	-0.0702566	0.299589	-0.23451	0.814589	0.937613
SACI_RS10955	209.887	-0.050626	0.216597	-0.233733	0.815192	0.937613
SACI_RS02240	215.91	0.0485199	0.209797	0.231271	0.817105	0.937986
SACI_RS10465	358.637	0.0410145	0.1772	0.231458	0.816959	0.937986
SACI_RS00685	232.708	0.0475576	0.206536	0.230263	0.817887	0.9382
SACI_RS00750	2323.25	-0.0258013	0.113174	-0.227978	0.819663	0.9382
SACI_RS01860	218.424	0.046682	0.205224	0.227468	0.82006	0.9382
SACI_RS04585	404.882	0.0383959	0.168651	0.227665	0.819906	0.9382
SACI_RS08130	617.804	-0.0323747	0.141812	-0.228292	0.819419	0.9382
SACI_RS11320	122.635	-0.066907	0.293732	-0.227782	0.819816	0.9382
SACI_RS07055	929.802	-0.0291362	0.128464	-0.226804	0.820576	0.938263
SACI_RS00340	722.979	-0.0304512	0.135449	-0.224817	0.822122	0.938446
SACI_RS07505	1248.31	-0.0273253	0.121072	-0.225695	0.821439	0.938446
SACI_RS09520	144.754	0.0610921	0.271294	0.225188	0.821833	0.938446
SACI_RS04860	1365.32	-0.0259612	0.117683	-0.220602	0.825402	0.94008
SACI_RS05520	133.156	0.055395	0.250949	0.220742	0.825293	0.94008
SACI_RS06365	1521.22	-0.0266839	0.120467	-0.221503	0.8247	0.94008
SACI_RS08755	292.509	-0.0407791	0.183451	-0.222289	0.824089	0.94008
SACI_RS01435	99.6917	0.0616321	0.283495	0.217401	0.827896	0.940287
SACI_RS01785	1012.12	-0.0287423	0.131041	-0.219337	0.826387	0.940287
SACI_RS03415	126.672	0.0616909	0.282504	0.218372	0.827139	0.940287
SACI_RS04615	703.622	-0.0317909	0.145659	-0.218255	0.82723	0.940287
SACI_RS10315	152.275	-0.0521159	0.239346	-0.217743	0.82763	0.940287
SACI_RS00965	172	-0.0508151	0.237427	-0.214024	0.830528	0.94156
SACI_RS03565	121.461	0.0552986	0.258722	0.213738	0.830752	0.94156
SACI_RS03790	674.093	-0.0295117	0.138163	-0.2136	0.830859	0.94156
SACI_RS07900	379.85	-0.0402068	0.188246	-0.213586	0.83087	0.94156
SACI_RS01315	768.889	-0.0300493	0.144686	-0.207686	0.835474	0.942052
SACI_RS01900	351.238	-0.0372184	0.178859	-0.208088	0.83516	0.942052
SACI_RS06305	420.998	-0.0364907	0.175602	-0.207803	0.835383	0.942052
SACI_RS06480	4034.6	-0.0217694	0.103486	-0.21036	0.833387	0.942052
SACI_RS06995	1265.24	-0.0269284	0.129258	-0.20833	0.834971	0.942052
SACI_RS08200	99.1491	-0.0610017	0.287695	-0.212036	0.832079	0.942052
SACI_RS09680	101.981	-0.0593701	0.284731	-0.208513	0.834829	0.942052
SACI_RS10605	293.013	0.0407762	0.196067	0.207971	0.835252	0.942052
SACI_RS10700	147.957	-0.0549618	0.263283	-0.208756	0.834639	0.942052
SACI_RS03940	78.9122	0.0664548	0.32225	0.206221	0.836618	0.942819
SACI_RS03910	1653.67	0.0241891	0.11775	0.205427	0.837239	0.942995
SACI_RS03560	223.905	0.0414694	0.203906	0.203375	0.838842	0.943755
SACI_RS09205	149.929	0.0487606	0.239671	0.203448	0.838785	0.943755
SACI_RS05725	1164.8	0.0247245	0.122502	0.20183	0.84005	0.944511
SACI_RS09070	800.279	-0.0266647	0.132445	-0.201327	0.840443	0.944511
SACI_RS01170	268.945	0.0395463	0.200012	0.197719	0.843265	0.945286
SACI_RS02945	945.2	0.0255894	0.128931	0.198474	0.842675	0.945286
SACI_RS06340	76.5588	0.0648764	0.327806	0.197911	0.843115	0.945286
SACI_RS08235	414.773	0.0318716	0.160811	0.198193	0.842894	0.945286
SACI_RS09500	2042.66	0.0216381	0.109575	0.197473	0.843457	0.945286
SACI_RS08490	423.675	0.032625	0.166996	0.195364	0.845108	0.946614
SACI_RS01970	177.94	-0.0435342	0.226981	-0.191797	0.847901	0.947655
SACI_RS02125	173.296	-0.0443655	0.230972	-0.192082	0.847678	0.947655
SACI_RS05235	114.015	0.0535835	0.278036	0.192721	0.847177	0.947655
SACI_RS05815	192.275	0.0431853	0.223564	0.193167	0.846828	0.947655
SACI_RS08680	73.2128	0.0620394	0.325714	0.190472	0.848939	0.948293
SACI_RS10970	3704.28	0.0196506	0.1036	0.189677	0.849562	0.948468
SACI_RS00745	301.13	-0.0348847	0.185287	-0.188274	0.850662	0.94906
SACI_RS04730	820.111	-0.0302173	0.160894	-0.187809	0.851027	0.94906
SACI_RS09185	338.842	-0.0321363	0.17207	-0.186763	0.851847	0.949454
SACI_RS08550	2937.23	-0.0247702	0.133722	-0.185236	0.853044	0.949485
SACI_RS09130	392.698	-0.0311713	0.16781	-0.185754	0.852638	0.949485
SACI_RS11155	1010.82	-0.0234825	0.127383	-0.184345	0.853743	0.949485
SACI_RS11245	180.566	-0.0437102	0.237031	-0.184407	0.853694	0.949485
SACI_RS04580	887.81	-0.0256165	0.139682	-0.183391	0.854491	0.949798
SACI_RS06680	1148.21	-0.0238165	0.131231	-0.181484	0.855987	0.950422
SACI_RS07930	1780.27	0.0230171	0.126513	0.181935	0.855633	0.950422
SACI_RS00525	133.73	-0.046749	0.26003	-0.179783	0.857323	0.950551
SACI_RS02650	214.469	0.0382048	0.211382	0.180738	0.856573	0.950551
SACI_RS06845	227.02	0.0358184	0.199491	0.179549	0.857507	0.950551
SACI_RS04850	240.138	-0.0353043	0.198213	-0.178114	0.858634	0.951282
SACI_RS01085	404.777	0.0287679	0.16221	0.17735	0.859233	0.95134
SACI_RS10660	2323.92	-0.0192577	0.10889	-0.176855	0.859622	0.95134
SACI_RS07865	371.143	-0.0295907	0.16909	-0.174999	0.86108	0.951918
fabG	2702.96	0.0192848	0.109945	0.175404	0.860763	0.951918
SACI_RS01035	1005.54	0.0223766	0.129595	0.172665	0.862915	0.952909
SACI_RS05730	859.674	0.023064	0.133164	0.1732	0.862494	0.952909
Sac_84_CRISPRArray4	204.143	0.0378798	0.220691	0.171642	0.863719	0.953279
SACI_RS04955	3927.78	0.0204283	0.119891	0.170391	0.864703	0.953847
SACI_RS10065	1023.45	-0.0224336	0.132619	-0.169159	0.865672	0.954398
SACI_RS01660	202.945	0.0352463	0.209128	0.168539	0.866159	0.954418
SACI_RS00100	104.343	-0.0463096	0.279567	-0.165647	0.868434	0.955172
SACI_RS00150	79.8742	0.0521127	0.322686	0.161497	0.871702	0.955172
SACI_RS00245	18299.9	-0.016359	0.103186	-0.158539	0.874032	0.955172
SACI_RS00655	905.502	0.0210687	0.129925	0.162161	0.871179	0.955172
SACI_RS00825	384.383	-0.0262092	0.166932	-0.157006	0.87524	0.955172
SACI_RS02015	480.871	0.0238082	0.155856	0.152758	0.878589	0.955172
SACI_RS03135	1127.31	-0.0198747	0.122832	-0.161804	0.87146	0.955172
SACI_RS03655	3860.28	-0.017097	0.102993	-0.166002	0.868155	0.955172
SACI_RS03880	1296.32	0.0204163	0.133205	0.15327	0.878185	0.955172
SACI_RS04205	1213.49	-0.0196254	0.126117	-0.155612	0.876338	0.955172
SACI_RS05175	222.534	0.0317542	0.203968	0.155682	0.876284	0.955172
SACI_RS05720	716.738	0.0218746	0.139336	0.156992	0.875251	0.955172
SACI_RS07170	673.38	0.0238247	0.14905	0.159844	0.873004	0.955172
SACI_RS07920	424.645	-0.0261601	0.166843	-0.156795	0.875407	0.955172
SACI_RS08690	237.227	0.0317661	0.199786	0.159	0.873669	0.955172
SACI_RS08800	379.76	-0.0266357	0.173836	-0.153223	0.878222	0.955172
SACI_RS09065	441.254	0.0256542	0.158306	0.162055	0.871262	0.955172
SACI_RS09235	235.01	0.0312096	0.200612	0.155572	0.87637	0.955172
SACI_RS09295	150.565	-0.0383414	0.238799	-0.160559	0.87244	0.955172
SACI_RS09620	851.912	-0.0200279	0.130157	-0.153875	0.877708	0.955172
SACI_RS09920	246.693	-0.0329444	0.200691	-0.164155	0.869609	0.955172
SACI_RS10750	1021.29	-0.022888	0.145354	-0.157464	0.87488	0.955172
SACI_RS10840	475.566	-0.025594	0.163027	-0.156992	0.875251	0.955172
SACI_RS11485	5002	0.0173214	0.106111	0.163239	0.870331	0.955172
SACI_RS11650	1765.79	-0.0179493	0.116258	-0.154391	0.877301	0.955172
SACI_RS04135	1832.99	0.0170716	0.112481	0.151774	0.879365	0.955196
SACI_RS06425	1816.93	-0.0183987	0.121413	-0.151539	0.879551	0.955196
SACI_RS04985	668.184	0.0213065	0.141479	0.150599	0.880292	0.95549
SACI_RS04655	623.378	-0.0549822	0.371352	-0.14806	0.882296	0.95593
SACI_RS05750	347.684	-0.0253685	0.171754	-0.147702	0.882578	0.95593
SACI_RS11140	1014.06	0.0191037	0.128549	0.148611	0.881861	0.95593
Sac_18_sRNA	81.1795	0.0521219	0.350701	0.148622	0.881852	0.95593
SACI_RS09180	286.791	0.0293998	0.201417	0.145965	0.883949	0.956906
SACI_RS00990	717.096	-0.0201228	0.140279	-0.143449	0.885936	0.958409
SACI_RS07450	142.894	-0.0352829	0.246714	-0.143012	0.886281	0.958409
SACI_RS08665	755.447	0.0215818	0.151775	0.142196	0.886925	0.958596
SACI_RS08715	304.441	0.0283843	0.200911	0.141278	0.88765	0.95887
SACI_RS07575	599.404	-0.0222213	0.16051	-0.138442	0.889891	0.96078
SACI_RS01930	588.416	-0.0201937	0.149883	-0.134729	0.892826	0.961854
SACI_RS04605	560.775	-0.020379	0.150004	-0.135856	0.891935	0.961854
SACI_RS07270	470.441	0.0207474	0.153642	0.135037	0.892583	0.961854
SACI_RS07355	1666.56	-0.0160627	0.120237	-0.133592	0.893725	0.961854
SACI_RS09825	1414.8	0.0174089	0.129497	0.134435	0.893059	0.961854
SACI_RS11435	5526.37	-0.0143294	0.106944	-0.13399	0.893411	0.961854
SACI_RS00290	23591.7	0.0174066	0.134297	0.129612	0.896873	0.961926
SACI_RS01025	3423.61	-0.0136998	0.10869	-0.126044	0.899697	0.961926
SACI_RS02850	1212.92	0.0150915	0.120027	0.125734	0.899942	0.961926
SACI_RS05515	292.589	0.0247829	0.193578	0.128025	0.898129	0.961926
SACI_RS05565	204.945	-0.0271112	0.214185	-0.126579	0.899274	0.961926
SACI_RS05660	452.899	0.020248	0.157691	0.128404	0.89783	0.961926
SACI_RS05960	821.615	0.0167218	0.132949	0.125776	0.899909	0.961926
SACI_RS06400	11510.9	0.0140485	0.110433	0.127213	0.898772	0.961926
SACI_RS07570	1086.92	0.0173018	0.134095	0.129026	0.897337	0.961926
SACI_RS08225	189.668	0.0285117	0.21543	0.132348	0.894709	0.961926
SACI_RS09345	713.66	-0.0171657	0.136178	-0.126054	0.89969	0.961926
SACI_RS09640	116.522	-0.0337265	0.266296	-0.12665	0.899217	0.961926
SACI_RS10830	128.913	-0.0328432	0.261071	-0.125802	0.899889	0.961926
SACI_RS00185	160.191	0.0285585	0.232041	0.123075	0.902048	0.962305
SACI_RS03365	972.64	0.0172329	0.13877	0.124183	0.901171	0.962305
SACI_RS03495	788.736	-0.0186836	0.151554	-0.12328	0.901885	0.962305
SACI_RS04005	150.328	-0.0296798	0.241507	-0.122894	0.902191	0.962305
SACI_RS03165	97.7845	0.0351769	0.290692	0.121011	0.903682	0.963391
SACI_RS00095	500.072	-0.0182863	0.156964	-0.1165	0.907256	0.965681
SACI_RS00955	2520.07	0.0124427	0.106184	0.11718	0.906717	0.965681
SACI_RS02875	1462.52	0.0152729	0.130592	0.116951	0.906899	0.965681
SACI_RS01985	6242.62	0.01331	0.116679	0.114074	0.909179	0.967222
SACI_RS08520	533.584	-0.0185529	0.16356	-0.113432	0.909688	0.967258
SACI_RS06560	665.416	0.016177	0.14417	0.112208	0.910659	0.967783
SACI_RS00775	766.484	0.0147522	0.133268	0.110696	0.911857	0.968551
SACI_RS04750	1391.79	-0.013344	0.122132	-0.109259	0.912997	0.968749
SACI_RS11365	793.017	-0.0146066	0.133123	-0.109722	0.912629	0.968749
SACI_RS01375	927.441	-0.0139297	0.132578	-0.105068	0.916322	0.970273
SACI_RS01675	100.24	-0.0316826	0.302966	-0.104575	0.916713	0.970273
SACI_RS01885	1912.44	-0.0121441	0.116278	-0.10444	0.91682	0.970273
SACI_RS01980	243.162	-0.0218646	0.206236	-0.106017	0.915568	0.970273
SACI_RS06105	135.992	-0.027926	0.262373	-0.106436	0.915236	0.970273
SACI_RS00280	138.337	-0.0249736	0.247093	-0.10107	0.919495	0.972575
SACI_RS03745	337.931	-0.0175658	0.174793	-0.100495	0.919952	0.972575
SACI_RS08305	1263.44	-0.012392	0.124672	-0.0993968	0.920823	0.97299
SACI_RS05890	302.846	-0.0199399	0.202827	-0.0983096	0.921686	0.973397
SACI_RS00365	302.423	-0.017998	0.184305	-0.0976531	0.922208	0.973442
SACI_RS01380	178.611	-0.0216948	0.225585	-0.0961714	0.923384	0.973446
SACI_RS04240	181.042	-0.0216802	0.226214	-0.0958391	0.923648	0.973446
SACI_RS04310	121.627	-0.0249575	0.260122	-0.0959454	0.923564	0.973446
SACI_RS01865	567.465	0.0144609	0.154014	0.0938934	0.925194	0.974399
SACI_RS08175	416.405	0.0166089	0.177724	0.0934535	0.925543	0.974399
SACI_RS09030	185.261	-0.0203869	0.219472	-0.0928907	0.92599	0.974399
SACI_RS08705	801.373	0.0126165	0.139198	0.0906373	0.927781	0.975778
SACI_RS01975	281.158	0.0177413	0.197173	0.0899786	0.928304	0.975823
[truncated: 99 more rows]

## Sheet: ST4-DESeq2-RS00575-EarlyStat
Gene	baseMean	log2FoldChange	lfcSE	stat	pvalue	padj
[truncated: 2,409 more rows]

[truncated: 6 more sheets: ST5-DESeq2-RS00730-MidLog, ST6-DESeq2-RS00730-EarlyStat, ST7-DESeq2-RS02625-MidLog, ST8-DESeq2-RS02625-EarlyStat, ST9-DESeq2-doubleKO-MidLog, ST10-DESeq2-doubleKO-EarlyStat]
