# Supplementary material for: Transcriptome profiling of Nudix hydrolase gene deletions in the thermoacidophilic archaeon Sulfolobus acidocaldarius
Source: Front Microbiol. 2023 Jun 15;14:1197877. doi: 10.3389/fmicb.2023.1197877 (PMC10311068; doi:10.3389/fmicb.2023.1197877)
Supplement: Supplementary file 3 [file Table_2.XLSX]

## Sheet: SupplementaryTable3
New locus tag	Old locus tag	iModulon	arCOG	function	ΔSACI_RS00060 (Early Stationary) log2 fold change (KO/WT)	ΔSACI_RS00730 (Early Stationary) log2 fold change (KO/WT)	ΔSACI_RS02625 (Early Stationary) log2 fold change (KO/WT)	ΔSACI_RS00575 (Early Stationary) log2 fold change (KO/WT)	ΔSACI_RS00060/00730 (Early Stationary) log2 fold change (KO/WT)
SACI_RS00295	Saci_0065	-	R	Predicted transcriptional regulator	2.09771	1.48225	1.76315	1.78056	1.13618
SACI_RS01470	Saci_0301	Arginine, Translation-2, Cobalamin	S	Uncharacterized membrane protein, DUF981 family	6.87672	7.17955	7.06509	6.85823	6.71325
SACI_RS01585	Saci_0324	Fe-S-liposylation, XylR-SoxM	P	Sulfite exporter, TauE/SafE family	2.28181	1.26843	2.16299	3.17745	3.24535
SACI_RS01880	Saci_0384	HMG-CoA, Translation-2	S	Uncharacterized protein, contains N-terminal coiled-coil domain, DUF2203 family	3.49144	3.74653	3.83891	4.01076	3.97791
SACI_RS04790	Saci_1003	-	G	MFS family permease	4.19512	3.62444	4.33558	4.68094	4.94583
SACI_RS05570	Saci_1169	Fe-S-liposylation, XylR-SoxM	O	FAD-dependent Thioredoxin reductase	2.49459	1.53622	2.85016	5.13831	5.3905
SACI_RS05830	Saci_1223	Heat Stress, UV-related, DARC	K	MarR family transcriptional regulator, contains HTH domain	1.73763	2.1018	2.1011	1.42721	1.69369
SACI_RS06205	Saci_1298	Translation-1	R	Predicted Rossmann fold nucleotide-binding protein	1.44669	1.37986	1.19594	1.95756	1.49272
SACI_RS08205	n.a.	-	-	hypothetical protein	5.65425	5.60297	5.64692	5.4667	5.24412
SACI_RS08380	Saci_1753	Heat Stress, Translation-1, Arginine, Translation-2, UV-related, DARC, Gly-Ser-Thr	X	Uncharacterized membrane protein, virus associated, DUF5658 family	4.23453	4.27426	4.31067	4.30461	4.29072
SACI_RS08740	Saci_1823	Fe-S-liposylation, XylR-SoxM	O	Thiol-disulfide isomerase or thioredoxin	2.84174	1.78906	3.14929	5.39798	5.75225
SACI_RS08850	Saci_1845	Carotenoid	S	Uncharacterized protein	3.85829	3.45166	3.73859	3.22637	3.103
SACI_RS09990	Saci_2066	Cold Stress	S	Uncharacterized protein	3.75479	3.19684	3.2935	3.57351	3.12964
SACI_RS09995	Saci_2067	Cold Stress, Translation-2	S	Hemerythrin HHE cation binding domain containing protein	1.87151	1.53083	1.91262	2.0901	1.83297
SACI_RS10000	Saci_2068	Cold Stress	S	Cupin domain fused to uncharacterized domain of COG4309, DUF488 family	3.23452	2.66898	2.79467	2.56298	2.43911
SACI_RS10005	Saci_2069	Cold Stress, Translation-1, Thiamin	O	Metal-sulfur cluster biosynthetic enzyme	2.10803	1.52332	1.92516	1.77242	1.67581
SACI_RS10475	Saci_2166	Gly-Ser-Thr	S	Uncharacterized protein, DUF488 family	2.92645	2.53308	2.96253	3.27857	3.09724
SACI_RS10515	Saci_2175	XylR-SoxM, YtrA, DARC	S	Uncharacterized membrane protein	1.73427	1.41328	1.14367	1.43458	1.54359
SACI_RS10550	Saci_2183	-	K	Transcriptional regulator, contains HTH domain	2.3533	1.82071	1.94079	2.10889	2.15391
SACI_RS10555	Saci_2184	-	S	Uncharacterized protein, DUF488 family	3.28953	2.96148	2.94154	2.66116	2.35621
SACI_RS10705	Saci_2214	Fatty-acid-related, YtrA	S	Uncharacterized membrane protein	1.09363	1.04193	1.47496	1.73943	1.31883
SACI_RS10825	Saci_2239	-	P	Predicted divalent heavy-metal cations transporter	1.28636	1.29803	2.1016	2.30678	1.66693
SACI_RS11045	Saci_2283	-	H	Thiaminase, TenA family transcriptional regulator	2.26757	2.05326	2.33477	2.44744	2.50283
SACI_RS11050	Saci_2284	YtrA	K	Acetyltransferase (GNAT) family	5.31985	5.37223	5.2327	5.03542	5.06292
