# Supplementary material for: Transcriptome profiling of Nudix hydrolase gene deletions in the thermoacidophilic archaeon Sulfolobus acidocaldarius
Source: Front Microbiol. 2023 Jun 15;14:1197877. doi: 10.3389/fmicb.2023.1197877 (PMC10311068; doi:10.3389/fmicb.2023.1197877)
Supplement: Supplementary file 4 [file Table_3.XLSX]

## Sheet: Tabelle1
Recombinant plasmids for the generation of Nudix deletion strains in S. acidocaldarius DSM639 MW001
Plasmid + Insert	Description of insert
pSVA431 + part of SACI_RS00730	SACI_RS00730 position 1 – 400 of coding sequence, restriction site SacII
pSVA431 + part of SACI_RS00730 + del 00730 donor DNA	SACI_RS00730 position 1 – 400 of coding sequence, restriction site SacII; donor DNA fragment comprises deletion of SACI_RS00730 position 1 – 421 of coding sequence with each 500 bp left flank and right flank, restriction site BamHI
pSVA431 + part of SACI_RS00060	SACI_RS00060 position 1 – 450 of coding sequence, restriction site SacII
pSVA431 + part of SACI_RS00060 + del 00060 donor DNA	SACI_RS00060 position 1 – 450 of coding sequence, restriction site SacII; donor DNA fragment comprises deletion of SACI_RS00060 position 1 – 481 of coding sequence with each 600 bp left flank and right flank, restriction site BamHI
pSVA431 + part of SACI_RS02625	SACI_RS02625 position 41 – 440 of coding sequence, restriction site SacII
pSVA431 + part of SACI_RS02625 + del 02625 donor DNA	SACI_RS02625 position 41 – 440 of coding sequence, restriction site SacII; donor DNA fragment comprises deletion of SACI_RS02625 position 15 – 440 of coding sequence with each 500 bp left flank and right flank, restriction site BamHI
pSVA431 + part of SACI_RS00575	SACI_RS00575 position 1 – 425 of coding sequence, restriction site SacII
pSVA431 + part of SACI_RS00575 + del 00575 donor DNA	SACI_RS00575 position 1 – 425 of coding sequence, restriction site SacII; donor DNA fragment comprises deletion of SACI_RS00575 position 1 – 453 of coding sequence with each 500 bp left flank and right flank, restriction site BamHI
Oligonucleotides used for the production of plasmids for the generation of Nudix deletion strains in S. acidocaldarius DSM639 MW001
Name	Sequence 5’ → 3’	Remarks
part SACI_RS00730 for	CCGGCCGCCATGGCGGCCGCGGAGGGAGTTTTTTCTCCGTTAAAG	Forward primer for 400 bp fragment of SACI_RS00730
part SACI_RS00730 rev	AGGTACCATCGAATTCCCGCGGATGGAACGACCTTTAGTTG	Reverse primer for 400 bp fragment of SACI_RS00730
part SACI_RS00060 for	CCGGCCGCCATGGCGGCCGCGGTATTTTTCCTTCATCTATCATTTTAATTG	Forward primer for 450 bp fragment of SACI_RS00060
part SACI_RS00060 rev	AGGTACCATCGAATTCCCGCGGATGAGAATATATTCGTCTAAGAAATTTG	Reverse primer for 450 bp fragment of SACI_RS00060
part SACI_RS02625 for	CCGGCCGCCATGGCGGCCGCGGAGGTAGGAAAAATTCTAATAATAAAG	Forward primer for 400 bp fragment of SACI_RS02625
part SACI_RS02625 rev	AGGTACCATCGAATTCCCGCGGACTGTGTATAATTTCTTTTGAATTATATC	Reverse primer for 400 bp fragment of SACI_RS02625
part SACI_RS00575 for	CCGGCCGCCATGGCGGCCGCGGTCTCCTCCAAAGAATTCTTTC	Forward primer for 425 bp fragment of SACI_RS00575
part SACI_RS00575 rev	AGGTACCATCGAATTCCCGCGGATGGAGACATGTTTAGGAG	Reverse primer for 425 bp fragment of SACI_RS00575
SACI_RS00730 LF for	ACTGCTCAAACCTAGGTCAGGATCCAGTGAGCAAACCTTAGAG	Left flank forward primer for SACI_RS00730
SACI_RS00730 LF rev	TAATTTTATTCACTCAAACCTCCAAGTAG	Left flank reverse primer for SACI_RS00730
SACI_RS00730 RF for	GGTTTGAGTGAATAAAATTAACATAGGATAAAAGTTAATATATAG	Right flank forward primer for SACI_RS00730
SACI_RS00730 RF rev	GTGATCCGATACGCGTACTGGATCCATATTCTGGTTCATTAACTTAAATG	Right flank reverse primer for SACI_RS00730
SACI_RS00060 LF for	ACTGCTCAAACCTAGGTCAGGATCCAAACAAGAAGGAATATATTAAATAGAATAG	Left flank forward primer for SACI_RS00060
SACI_RS00060 LF rev	TTTTAGTCCTCATTTCAAGAAAATATCAAGAGATC	Left flank reverse primer for SACI_RS00060
SACI_RS00060 RF for	TCTTGAAATGAGGACTAAAAATTAATCCAATGATATTTTTG	Right flank forward primer for SACI_RS00060
SACI_RS00060 RF rev	GTGATCCGATACGCGTACTGGATCCATAATTATCTATTAGAGGCAATAATAATATTC	Right flank reverse primer for SACI_RS00060
SACI_RS02625 LF for	ACTGCTCAAACCTAGGTCAGGATCCGGTGGTTTACGTGTTAAC	Left flank forward primer for SACI_RS02625
SACI_RS02625 LF rev	TGCCGGACTGACAATTACAATCTTCCATACTCTTTATTGCT	Left flank reverse primer for SACI_RS02625
SACI_RS02625 RF for	AGCAATAAAGAGTATGGAAGATTGTAATTGTCAGTCCGGCA	Right flank forward primer for SACI_RS02625
SACI_RS02625 RF rev	GTGATCCGATACGCGTACTGGATCCGCTCGATATAGAAGCGTTCTC	Right flank reverse primer for SACI_RS02625
SACI_RS00575 LF for	ACTGCTCAAACCTAGGTCAGGATCCATAGATGTAGGGAATAAGGATG	Left flank forward primer for SACI_RS00575
SACI_RS00575 LF rev	AGTGAGATTCAACGTATTTTACTGTGAGC	Left flank reverse primer for SACI_RS00575
SACI_RS00575 RF for	AAAATACGTTGAATCTCACTTGGCACTAAATC	Right flank forward primer for SACI_RS00575
SACI_RS00575 RF rev	GTGATCCGATACGCGTACTGGATCCACAGGGTTTAATGAAATAGATTTAC	Right flank reverse primer for SACI_RS00575
Oligonucleotides used for the sequencing of plasmids
Name	Sequence 5’ → 3’	Remarks
T7 promoter	TAATACGACTCACTATAGGG	Forward primer for pSVA431 MCSI
pSVA431 MCSI rev	TCGAGGTACCATCGAATTCC	Reverse primer for pSVA431 MCSI
pSVA431 MCSII for	GTCGCTTGACTTGACCAGAG	Forward primer for pSVA431 MCSII
M13 reverse	CAGGAAACAGCTATGAC	Reverse primer for pSVA431 MCSII
Oligonucleotides used for the sequencing of loci in the genome of S. acidocaldarius to verify gene deletions and/or insertions via PCR
Name	Sequence 5’ → 3’	Remarks
Locus SACI_RS00730 for	AAATATATATGAAATTGCTA	Binds 300 bp upstream of goi
Locus SACI_RS00730 rev	TATGTTTAGCTTATTTACAA	Binds 300 bp downstream of goi
Locus SACI_RS00060 for	ACCTTATATTGGTGGTTCAG	Binds 300 bp upstream of goi
Locus SACI_RS00060 rev	ATTCATCCTTTCTGTAATTC	Binds 300 bp downstream of goi
Locus SACI_RS02625 for	CAAGCATCTGGTGGGATAAC	Binds 300 bp upstream of goi
Locus SACI_RS02625 rev	TTATTCAGACCAGACCATAC	Binds 300 bp downstream of goi
Locus SACI_RS00575 for	ATATACAAACCGTGTTTGTC	Binds 300 bp upstream of goi
Locus SACI_RS00575 rev	TGTAGTTACACAAACTAGGT	Binds 300 bp downstream of goi
Oligonucleotides used for RT-qPRC analysis
SACI_RS11050F1	AGT TGT TGA GTA TCA GGG TAA A
SACI_RS11050R1	AAG ACC CAG CTG TCT ATA CT
SACI_RS01470F1	CTTGATCATCGACTCTGTATTCC
SACI_RS01470R1	CAATGGGCGAAACCACTTA
SACI_RS05625F1	CGACAACAGAAATCTCACAAAC
SACI_RS05625R1	CCTTTCCCTTGTCGGATAAC
SACI_RS03605F1	GGCACCAGTTGGAATATATAGAG
SACI_RS03605R1	AGTCCCTTAGTTCGTCATCT
SACI_RS06385F1	CCTGATCAATTCCCAGGATTA
SACI_RS06385R1	GCTCCAGTAACGACCATTT
